# Supplementary material for: Additional Nitrogen Fertilization at Heading Time of Rice Down-Regulates Cellulose Synthesis in Seed Endosperm
Source: PLoS One. 2014 Jun 6;9(6):e98738. doi: 10.1371/journal.pone.0098738 (PMC4048278; doi:10.1371/journal.pone.0098738)
Supplement: Table S1 — The amino acid content and the protein content of mature polished rice cultivated in a field. (XLSX) [file pone.0098738.s003.xlsx]

## Sheet: Sheet1
	Table S1 The amino acid content and the protein content of mature polished rice cultivated in a field.
		Trial 1				Trial 2				Trial 3
		NH4		Control		NH4		Control		NH4		Control
	Amino acid content	total	free	total	free	total	free	total	free	total	free	total	free
	(g/100g powder)
	Arg	0.53	UD	0.42	UD	0.54	UD	0.42	UD	0.48	UD	0.42	UD
	Lys	0.22	UD	0.18	UD	0.21	UD	0.18	UD	0.2	UD	0.18	UD
	His	0.16	UD	0.13	UD	0.16	UD	0.13	UD	0.15	UD	0.13	UD
	Phe	0.32	UD	0.27	UD	0.34	UD	0.26	UD	0.3	UD	0.26	UD
	Tyr	0.28	UD	0.21	UD	0.28	UD	0.21	UD	0.24	UD	0.21	UD
	Leu	0.5	UD	0.41	UD	0.52	UD	0.41	UD	0.47	UD	0.41	UD
	Ile	0.24	UD	0.2	UD	0.25	UD	0.2	UD	0.22	UD	0.2	UD
	Met	0.17	UD	0.15	UD	0.16	UD	0.14	UD	0.16	UD	0.14	UD
	Val	0.36	UD	0.29	UD	0.37	UD	0.3	UD	0.34	UD	0.29	UD
	Ala	0.34	0.009	0.28	0.011	0.35	UD	0.28	0.006	0.32	0.005	0.28	0.005
	Gly	0.3	0.002	0.25	0.002	0.3	UD	0.24	0.001	0.27	UD	0.24	UD
	Pro	0.29	UD	0.24	UD	0.3	UD	0.24	UD	0.27	UD	0.24	UD
	Glx	1.09	0.008	0.88	0.008	1.14	0.002	0.89	0.003	1.01	0.004	0.87	0.004
	Ser	0.32	0.002	0.26	0.002	0.33	UD	0.26	0.001	0.3	UD	0.26	UD
	Thr	0.22	UD	0.19	UD	0.22	UD	0.18	UD	0.21	UD	0.18	UD
	Asx	0.58	0.005	0.48	0.007	0.59	0.001	0.47	0.003	0.54	0.003	0.47	0.003
	Trp	0.09	UD	0.07	UD	0.09	UD	0.08	UD	0.09	UD	0.07	UD
	Cys	0.16	UD	0.13	UD	0.16	UD	0.13	UD	0.15	UD	0.13	UD
	Sum of amino acids	6.17	0.026	5.04	0.03	6.31	0.003	5.02	0.014	5.72	0.012	4.98	0.012
	Protein content (%)	6.6		5.4		6.6		5.3		6		5.1
	(Kjeldarl method)
	UD:undetectable
