# Supplementary material for: Additional Nitrogen Fertilization at Heading Time of Rice Down-Regulates Cellulose Synthesis in Seed Endosperm
Source: PLoS One. 2014 Jun 6;9(6):e98738. doi: 10.1371/journal.pone.0098738 (PMC4048278; doi:10.1371/journal.pone.0098738)
Supplement: Table S2 — The gene in which expression significantly down-regulated with the additional fertilizer (FDR 0.05>). (XLSX) [file pone.0098738.s004.xlsx]

## Sheet: down
Table S2 The gene in which expression significantly down-regulated with the additional fertilizer (FDR 0.05> )
				; Trehalose biosynthetic process, ; Cell wall organization/Cell wall biosynthesis, ; Cellular amino acid biosynthetic process,
				; Related to storage substances
Probe ID	FDR	rank	RAP-DB ID	RAP-DB annotation
Os.9138.1.S1_at	0	1	Os09g0535500	Similar to RING-H2 finger protein ATL1R (RING-H2 finger protein ATL8).
Os.11520.1.S1_at	0	2	Os05g0217000	Protein of unknown function DUF1070 family protein.
Os.28030.1.S1_s_at	0	3	Os06g0696400	Similar to Xyloglucan endotransglucosylase/hydrolase protein 24 precursor (EC 2.4.1.207) (At-XTH24) (XTH-24) (Meristem protein 5) (MERI-5 protein) (MERI5 protein) (Endo-xyloglucan transferase) (Xyloglucan endo-1,4-beta-D-glucanase).
Os.10091.1.S1_at	0	4	Os03g0302800	Conserved hypothetical protein.
Os.1478.1.S1_at	0	5	Os03g0307300	nicotianamine synthase, putative, expressed.
Os.18517.1.S1_at	0	6	Os05g0419500	KH domain containing protein.
Os.49999.1.S1_x_at	0	7	Os03g0301200	Similar to COBRA-like protein 7 precursor.
OsAffx.13550.1.S1_s_at	0	8	Os03g0808200	UDP-glucuronosyl/UDP-glucosyltransferase family protein.
Os.7902.1.S1_at	0	9	Os06g0683400	Similar to EF-hand Ca2+-binding protein CCD1.
Os.19742.1.S1_at	0	10	Os10g0510000	Actin [Oryza sativa (japonica cultivar-group)].
Os.4683.1.S1_at	0	11	Os05g0469600	Pyruvate decarboxylase isozyme 1.
Os.6656.1.S1_at	0	12	Os02g0285300	DREPP plasma membrane polypeptide family protein.
Os.47778.1.A1_s_at	0	13	Os04g0412300	Glycoside hydrolase, family 17 protein.
Os.28448.1.S1_at	0	14	Os09g0514500	Hypothetical protein.
OsAffx.25281.1.S1_at	0	15	Os03g0409400	Similar to Mps one binder kinase activator-like 1B (Mob1 homolog 1B) (Mob1 alpha) (Mob1A) (Protein Mob4B). Splice isoform 2.
Os.26547.1.S1_at	0	16	Os05g0143500	Similar to Blast and wounding induced mitogen-activated protein kinase.
Os.5156.1.S1_s_at	0	17	Os03g0741700	Zinc finger, RING-type domain containing protein.
Os.10390.1.S1_at	0	18	Os03g0762500	Conserved hypothetical protein.
Os.55523.1.S1_at	0	19	Os01g0880100	Conserved hypothetical protein.
Os.50807.1.S1_at	0	20	Os06g0219900	Similar to Phi-1 protein.
Os.34478.1.S1_at	0	21	Os07g0689800	Heat shock protein DnaJ, N-terminal domain containing protein.
Os.5025.1.S1_at	0	22	Os02g0189400	Nitrate-induced NOI family protein.
Os.38052.1.S1_at	0	23	Os07g0109400	Conserved hypothetical protein.
Os.52699.1.S1_at	0	24	Os04g0647900	Leucine rich repeat, N-terminal domain containing protein.
Os.4683.2.S1_at	0	25	Os01g0611000	Similar to Unidentified precursor.
Os.28030.1.S1_at	0	26	Os06g0696400	Similar to Xyloglucan endotransglucosylase/hydrolase protein 24 precursor (EC 2.4.1.207) (At-XTH24) (XTH-24) (Meristem protein 5) (MERI-5 protein) (MERI5 protein) (Endo-xyloglucan transferase) (Xyloglucan endo-1,4-beta-D-glucanase).
Os.50783.1.S1_x_at	0	27	Os06g0329200	Nucleic acid-binding, OB-fold domain containing protein.
Os.33722.1.S1_at	0	28	Os01g0736100	UDP-glucuronosyl/UDP-glucosyltransferase family protein.
Os.9592.1.S1_at	0	29	Os07g0604300	Similar to Phytochelatin synthetase (Fragment) Protein BRITTLE CULM1-like 6 COBRA.
Os.15803.1.S1_at	0	30	Os02g0732200	U box domain containing protein.
Os.37842.1.S1_at	0	31	Os01g0271200	Putative multifunctional amino acid-tRNA ligase.
Os.11558.1.S1_at	0	32	Os01g0270300	Similar to Cationic peroxidase isozyme 40K precursor.
Os.49591.1.S1_at	6.06061e-05	33	Os03g0152000	Heavy metal transport/detoxification protein domain containing protein.
Os.12725.1.S1_at	5.88235e-05	34	Os06g0160700	Similar to Starch synthase I, chloroplast precursor (EC 2.4.1.21) (Soluble starch synthase 1) (SSS 1).
Os.55181.1.S1_at	5.71429e-05	35	Os09g0572500	Similar to Beta-1,4-mannan synthase.
Os.37620.1.S1_at	5.55556e-05	36	Os01g0763900	X8 domain containing protein.
Os.9860.1.S1_at	5.40541e-05	37	Os07g0616800	Sucrose synthase 3 (EC 2.4.1.13) (Sucrose-UDP glucosyltransferase 3).
Os.51658.1.S1_at	5.26316e-05	38	Os06g0707300	Protein of unknown function DUF295 family protein.
OsAffx.30132.1.S1_x_at	5.12821e-05	39	Os09g0514500	Hypothetical protein.
Os.50554.1.S1_at	5e-05	40	Os07g0194500	Oxidation reduction, Prolyl 4-hydroxylase, alpha subunit domain containing protein.
Os.9194.1.S1_at	4.87805e-05	41	Os02g0757100	Similar to Phi-1 protein.
Os.3875.1.S1_at	4.7619e-05	42	Os01g0217000	Protein of unknown function DUF231, plant domain containing protein.
Os.9534.1.S1_at	4.65116e-05	43	Os01g0880800	Similar to Acyl-[acyl-carrier-protein] desaturase, chloroplast precursor (EC 1.14.19.2) (Stearoyl-ACP desaturase).
Os.21394.1.S1_at	4.54545e-05	44	Os02g0437200	Similar to SNAP-34.
Os.6304.1.S1_at	4.44444e-05	45	Os08g0402500	Conserved hypothetical protein.
Os.5163.1.S1_at	4.34783e-05	46	Os02g0739100	Actin cytoskeleton organization Formin-like protein 16.
OsAffx.24542.1.S1_x_at	4.25532e-05	47	Os02g0528500	Nucleic acid-binding, OB-fold domain containing protein.
Os.54841.1.S1_at	4.16667e-05	48	Os05g0586500	Amino acid transporter, transmembrane family protein.
Os.5403.1.S1_at	4.08163e-05	49	---	---
Os.25606.1.S1_at	4e-05	50	Os09g0417600	Regulation of transcription WRKY transcription factor 76.
Os.51991.1.S1_at	3.92157e-05	51	Os02g0597300	Hypothetical protein.
OsAffx.27621.1.S1_s_at	3.84615e-05	52	Os06g0247000	Similar to Avr9/Cf-9 rapidly elicited protein 231.
Os.5431.1.S1_at	3.77358e-05	53	Os04g0586500	Conserved hypothetical protein.
Os.7637.1.S1_at	7.40741e-05	54	Os07g0119400	Oxidation reduction, Similar to Pectinesterase like protein.
OsAffx.13437.1.S1_at	7.27273e-05	55	Os03g0710700	Conserved hypothetical protein.
Os.6965.1.S1_at	0.000107143	56	Os03g0310800	Similar to Hypersensitive reaction associated Ca2+-binding protein.
Os.18428.1.S1_at	0.000140351	57	Os07g0162900	Esterase/lipase/thioesterase domain containing protein.
Os.8233.1.S1_at	0.000137931	58	Os01g0748600	Protein kinase domain containing protein. Ankyrin-kinase-like.
Os.55671.1.S1_at	0.000135593	59	Os06g0652200	Hly-III related proteins family protein.
OsAffx.23351.2.S1_at	0.0002	60	---	---
Os.24051.2.S1_at	0.000196721	61	Os04g0412300	Glycoside hydrolase, family 17 protein.
Os.9445.1.S1_at	0.000193548	62	Os04g0635100	Conserved hypothetical protein.
Os.6727.1.S1_at	0.000190476	63	Os05g0277500	Similar to Germin-like protein subfamily 2 member 4 precursor.
Os.56065.1.S1_s_at	0.0001875	64	Os11g0585200	Conserved hypothetical protein.
Os.24493.1.A1_at	0.000184615	65	Os08g0481100	Conserved hypothetical protein.
Os.41074.1.S1_at	0.000181818	66	Os06g0521000	Homeodomain-like containing protein.
Os.48041.1.A1_at	0.000208955	67	Os02g0770100	Conserved hypothetical protein.
Os.46836.1.S1_at	0.000235294	68	Os10g0531900	Regulation of transcription, DNA-dependent Similar to BZIP-like protein.
Os.34462.1.S1_at	0.000231884	69	Os01g0848700	Small GTPase mediated signal transduction.
Os.8815.1.S1_at	0.000228571	70	Os11g0210500	Oxidation reduction, Alcohol dehydrogenase 2.
Os.26380.1.S1_at	0.000253521	71	Os01g0757600	Conserved hypothetical protein.
Os.16915.1.S1_at	0.00025	72	Os03g0159100	Similar to Protein kinase APK1B, chloroplast precursor (EC 2.7.1.-).
Os.5675.1.S1_at	0.000273973	73	Os03g0815700	KH domain-containing protein SPIN1.
Os.49086.1.S1_at	0.000324324	74	Os03g0687700	rRNA N-glycosidase(EC 3.2.2.22).
Os.25316.2.S1_x_at	0.00032	75	Os03g0773600	Kinesin, motor region domain containing protein.
Os.36472.2.S1_at	0.000394737	76	Os03g0825600	Conserved hypothetical protein.
Os.4784.1.S1_at	0.000415584	77	Os09g0483500	Calcium-binding EF-hand domain containing protein.
Os.49726.1.S1_at	0.000410256	78	Os11g0152500	CEN-like protein 2, putative, expressed, Phosphatidylethanolamine-binding protein.
Os.11263.1.A1_at	0.00043038	79	Os11g0282300	Protein of unknown function DUF1685 family protein.
Os.25308.1.A1_at	0.000475	80	Os01g0850000	Conserved hypothetical protein.
Os.14365.1.S1_at	0.000469136	81	Os03g0646100	Similar to Plastid division protein ftsZ1 precursor.
Os.7053.1.S1_at	0.000487805	82	Os01g0874700	emp24/gp25L/p24 family protein.
Os.7692.1.S1_at	0.000481928	83	Os04g0645100	Tetratricopeptide-like helical domain containing protein.
Os.11272.1.S1_at	0.0005	84	Os02g0581200	Conserved hypothetical protein.
Os.7916.1.S1_at	0.000494118	85	Os01g0805900	Tubulin beta-2 chain (Beta-2 tubulin).
Os.12153.1.S1_at	0.000511628	86	Os02g0721700	Conserved hypothetical protein
Os.36122.2.S1_at	0.000551724	87	Os01g0600500	HAD-superfamily subfamily IB hydrolase, hypothetical 1 protein.
Os.53612.1.S1_at	0.000545455	88	Os06g0255900	Exo70 exocyst complex subunit family protein.
Os.48064.1.S1_at	0.000539326	89	Os09g0439200	ZIM domain containing protein.
OsAffx.27459.2.S1_s_at	0.0006	90	Os06g0142300	Early nodulin 93 ENOD93 protein family protein.
Os.54928.1.S1_at	0.000593407	91	Os01g0812100	Harpin-induced 1 domain containing protein.
Os.10829.1.S1_at	0.000652174	92	Os01g0134500	Similar to Delta-7-sterol-C5(6)-desaturase (EC 1.3.3.-) (Delta-7-C-5 sterol desaturase) (Delta7-sterol-C5-desaturase).
Os.9547.1.S1_at	0.000709677	93	Os08g0374800	Putative UDP-glucose 4-epimerase.
Os.9581.1.S1_a_at	0.000744681	94	---	---
Os.49180.1.S1_at	0.000842105	95	Os05g0586400	Conserved hypothetical protein.
Os.25564.1.S1_at	0.000833333	96	Os02g0696500	Concanavalin A-like lectin/glucanase domain containing protein.
Os.32267.1.S1_at	0.000886598	97	Os01g0769700	Similar to Resistance protein candidate (Fragment).
Os.51422.1.S1_at	0.000897959	98	Os04g0644900	C2 domain containing protein.
Os.34647.1.S1_at	0.000888889	99	Os05g0576800	Similar to Blast and wounding induced mitogen-activated protein kinase.
Os.17196.1.A1_s_at	0.00088	100	Os11g0118600 Os12g0117800	Protein of unknown function DUF1191 family protein.
Os.9464.1.A1_at	0.000910891	101	Os01g0108800	Protein of unknown function DUF936, plant family protein.
Os.37798.1.S1_at	0.00101961	102	Os01g0212700	Zinc finger, RING-type domain containing protein.
Os.26472.1.S1_at	0.00104854	103	Os04g0482300	DNA-dependent BTB domain containing protein.
Os.8314.1.S1_at	0.00109615	104	Os04g0689500	Conserved hypothetical protein.
Os.1597.1.S1_at	0.00108571	105	Os01g0711600	Protein of unknown function DUF778 family protein.
Os.26469.1.S1_at	0.00109434	106	Os03g0773000	Protein of unknown function DUF1005 family protein.
Os.52260.1.S1_at	0.00108411	107	Os03g0787000	Vesicle-mediated transport, Putative syntaxin.
Os.24261.1.S1_at	0.00112963	108	Os03g0275900	Similar to Spotted leaf protein 11 (Spotted leaf11) (Cell death-related protein SPL11).
Os.56356.1.S1_at	0.00111927	109	Os11g0523700	Similar to Transcription factor ICE1 (Inducer of CBF expression 1) (Basic helix- loop-helix protein 116) (bHLH116) (AtbHLH116).
Os.24025.1.S1_s_at	0.00118182	110	Os11g0124900	Glycosyl transferase, family 8 protein.
Os.52646.1.S1_at	0.00120721	111	Os05g0127500	Oxidation reduction, Similar to Leucoanthocyanidin dioxygenase-like protein.
Os.50329.1.S1_s_at	0.00119643	112	Os08g0472800	Oxidation reduction, Cytochrome P450 family protein.
Os.26698.1.S1_a_at	0.00123894	113	Os01g0303800	Universal stress protein (Usp) family protein.
Os.5657.2.S1_at	0.00122807	114	Os03g0158700	Similar to P69C protein.
Os.10389.1.S1_at	0.00123478	115	Os03g0760700	Similar to Aspartate-semialdehyde dehydrogenase (EC 1.2.1.11) (Fragment).
Os.4940.1.S1_at	0.00122414	116	Os06g0683600	Conserved hypothetical protein.
Os.10394.2.S1_at	0.00121368	117	Os08g0532700	Similar to Peroxidase 55 precursor (EC 1.11.1.7) (Atperox P55) (ATP20a).
Os.35024.1.S1_at	0.00127119	118	Os01g0498300	Protein of unknown function DUF563 family protein.
Os.5347.1.S1_x_at	0.00131092	119	Os01g0717700	EGF-like, alliinase domain containing protein.
Os.10659.1.S1_s_at	0.00131667	120	Os07g0442800	Conserved hypothetical protein.
Os.49998.1.S1_at	0.00130579	121	Os01g0110700	Putative phosphoenolpyruvate carboxylase.
Os.16862.1.S1_at	0.00131148	122	Os03g0117300	Beta-glucanase family protein.
OsAffx.26443.1.S1_s_at	0.00134959	123	---	---
Os.11639.1.S1_at	0.00141935	124	Os06g0143400	Similar to Acyl-ACP thioesterase (Fragment).
Os.9073.1.S1_at	0.001536	125	Os01g0783700	Similar to EF-hand Ca2+-binding protein CCD1.
Os.8908.1.S1_at	0.00152381	126	Os02g0773200	Universal stress protein (Usp) family protein.
Os.8233.1.S1_s_at	0.00151181	127	Os01g0748600	Protein kinase domain containing protein.
Os.49054.1.S1_at	0.0015625	128	Os04g0382400	Conserved hypothetical protein.
Os.18640.1.S1_at	0.00156589	129	Os09g0364800	Heavy metal transport/detoxification protein domain containing protein.
Os.35111.1.S1_at	0.00178462	130	Os03g0263000	Similar to TINY-like protein.
OsAffx.31409.1.S1_s_at	0.00183206	131	Os11g0622150	Universal stress protein (Usp) family protein.
Os.4346.1.S1_at	0.00181818	132	Os06g0160200	Similar to Lanatoside 15'-O-acetylesterase precursor.
Os.25167.1.S1_a_at	0.00186466	133	Os10g0396300	Similar to MOB1.
Os.8914.1.S1_at	0.00185075	134	Os03g0302200	Zinc finger, RING-type domain containing protein.
Os.12642.1.S1_at	0.00195556	135	Os08g0540400	Similar to Calcium-dependent protein kinase.
Os.7085.2.S1_x_at	0.00194118	136	Os07g0674100	UDP-glucuronic acid decarboxylase.
Os.31191.1.S1_at	0.0019562	137	Os07g0448400	Similar to Plasma membrane integral protein ZmPIP2-6.
Os.20201.1.S1_at	0.00194203	138	Os02g0787800	Activation of protein kinase C activity by G-protein coupled receptor protein signaling pathway.
Os.50495.1.S1_at	0.00197122	139	Os08g0451600	RNA-dependent DNA replication.
Os.7053.1.S1_s_at	0.00195714	140	Os01g0874700	Emp24/gp25L/p24 family protein.
Os.16044.1.S1_at	0.00198582	141	Os02g0513100	Similar to MtN3 protein precursor.
Os.5549.1.S1_at	0.00202817	142	Os07g0225300	NAC domain-containing protein 67, NAC3.
Os.9709.2.S1_at	0.00211189	143	Os08g0160500	Cellulose synthase family protein.
Os.10829.2.S1_x_at	0.00209722	144	Os01g0134500	Similar to Delta-7-sterol-C5(6)-desaturase (EC 1.3.3.-) (Delta-7-C-5 sterol desaturase) (Delta7-sterol-C5-desaturase).
Os.49715.1.S1_at	0.00209655	145	Os03g0301400	Exonuclease domain containing protein.
OsAffx.2874.1.S1_at	0.00209589	146	Os02g0566800	Glycosyl transferase, family 31 protein.
Os.6187.1.S1_at	0.00209524	147	Os04g0541500	Activation of protein kinase C activity by G-protein coupled receptor protein signaling pathway.
Os.16151.1.S1_at	0.00213514	148	Os03g0221800	Conserved hypothetical protein.
Os.34982.1.A1_at	0.00212081	149	Os04g0249600	Rhodanese-like domain containing protein.
OsAffx.14412.2.S1_s_at	0.00212	150	Os04g0635100	Conserved hypothetical protein.
Os.5041.1.S1_at	0.00215894	151	Os04g0604600	Hypothetical protein.
Os.55435.1.S1_at	0.00214474	152	Os04g0422500	Conserved hypothetical protein.
Os.30200.1.S1_at	0.00213072	153	Os11g0704800	Similar to Membrane protein.
OsAffx.4061.1.S1_at	0.00214286	154	Os04g0505300	Conserved hypothetical protein.
Os.46898.1.S1_at	0.00218065	155	Os10g0456600	Small GTPase mediated signal transduction.
Os.22886.1.A1_at	0.00219231	156	Os01g0147900	Triosephosphate isomerase, cytosolic (EC 5.3.1.1) (TIM) (Triose- phosphate isomerase).
Os.52799.2.S1_at	0.0022293	157	Os08g0128000	Galactose oxidase, central domain containing protein.
Os.17133.1.S1_at	0.00225316	158	---	---
Os.5396.1.S1_a_at	0.00226415	159	Os04g0433600	Protein of unknown function DUF668 family protein.
Os.6092.1.S1_at	0.00225	160	Os02g0661100	Similar to Trehalose-6-phosphate phosphatase (TPP1).
Os.57301.1.S1_at	0.00227329	161	Os02g0758200	Conserved hypothetical protein.
Os.24261.2.S1_at	0.0022716	162	Os03g0275900	Similar to Spotted leaf protein 11 (Spotted leaf11) (Cell death-related protein SPL11).
Os.5133.1.S1_at	0.00226994	163	Os02g0234300	U box domain containing protein.
Os.57196.1.S1_at	0.00236585	164	Os04g0462600	Dynein light chain, type 1 family protein.
Os.12399.1.S1_at	0.00235152	165	Os09g0494200	Similar to Chitinase-like protein (EC 3.2.1.14).
Os.428.1.S1_at	0.0023494	166	Os03g0766600	Conserved hypothetical protein.
Os.12700.1.S1_at	0.00237126	167	Os10g0516400	Conserved hypothetical protein.
Os.50198.1.S1_at	0.00241667	168	Os12g0592900	Hypothetical protein.
Os.8724.1.S1_at	0.00243787	169	Os07g0561300	Cyclin-like F-box domain containing protein.
OsAffx.24557.1.S1_at	0.00250588	170	Os02g0539900	WD40-like domain containing protein.
Os.11120.1.S1_at	0.0025614	171	Os03g0182800	Similar to Ethylene responsive element binding factor3 (OsERF3).
Os.49825.1.S1_at	0.00256977	172	Os01g0256800	Conserved hypothetical protein.
Os.16013.1.S1_at	0.0025896	173	Os01g0840300	WUSCHEL-related homeobox 5. OsWOX5.
OsAffx.15193.1.S1_at	0.00262069	174	Os05g0591600	Similar to Lysine decarboxylase-like protein.
Os.11677.1.S1_x_at	0.00261714	175	Os05g0123200	IQ calmodulin-binding region domain containing protein.
OsAffx.17259.1.S1_s_at	0.00264773	176	Os08g0402500	Conserved hypothetical protein.
Os.7355.1.S1_at	0.00268927	177	Os02g0228900	Similar to Auxin-responsive protein IAA18 (Indoleacetic acid-induced protein 18).
Os.24926.1.S1_at	0.00275281	178	Os03g0333200	Similar to Resistance protein candidate (Fragment).
Os.46462.1.S1_at	0.00273743	179	Os10g0112600	Nonaspanin (TM9SF) family protein.
Os.6872.2.S1_at	0.00272222	180	Os04g0592400	t-snare domain containing protein.
Os.47251.1.S1_at	0.00275138	181	---	---
Os.18164.1.S1_at	0.00273626	182	Os04g0192766	Hypothetical protein.
Os.38162.1.S1_at	0.00273224	183	Os12g0503200	Similar to Translation Initiation Factor IF-2P.
Os.11626.1.S1_at	0.00275	184	Os04g0660500	Protein kinase-like domain containing protein.
Os.55093.1.S1_at	0.00274595	185	Os03g0136500	Conserved hypothetical protein.
Os.16248.1.S1_at	0.0027957	186	Os02g0806400	Conserved hypothetical protein.
Os.11147.1.S1_at	0.00294118	187	Os07g0558900	---
Os.48104.1.A1_s_at	0.00292553	188	Os03g0748900	RNA-binding region RNP-1 (RNA recognition motif) domain containing protein.
Os.25125.1.A1_at	0.00293122	189	Os03g0788700	Beta-Ig-H3/fasciclin domain containing protein.
Os.51930.1.S1_at	0.00293684	190	Os09g0298500	Zinc finger, RING-type domain containing protein.
Os.45959.1.S1_at	0.00292147	191	Os01g0547000	Similar to LRR19.
Os.16956.1.S1_s_at	0.00294792	192	Os01g0534900	Similar to Hv711N16.16 (Fragment).
Os.8899.1.S1_at	0.00294301	193	Os05g0504766	Similar to Polyubiquitin protein (Fragment).
Os.27874.2.S1_x_at	0.00293814	194	Os05g0562800	Protein of unknown function DUF679 family protein.
Os.50648.1.S1_at	0.00294359	195	Os06g0646900	Similar to Homogentisic acid geranylgeranyl transferase.
Os.14828.1.A1_s_at	0.00293878	196	Os09g0369400	Trehalose-6-phosphate phosphatase 7.
Os.37067.1.S1_at	0.00319797	197	Os10g0521900	Rhomboid-like protein family protein.
Os.31293.1.S1_at	0.00326263	198	Os01g0930500	Conserved hypothetical protein.
Os.52519.1.S1_at	0.00330653	199	Os11g0144500	Zinc finger, RING-type domain containing protein.
Os.12000.1.S1_at	0.00337	200	Os01g0949300	EF-Hand type domain containing protein.
Os.47765.1.S1_at	0.00347264	201	Os05g0528000	Similar to RbohAOsp (Fragment).
Os.9824.1.S2_at	0.00346535	202	Os05g0474600	Similar to Aldose reductase-related protein (EC 1.1.1.21).
Os.2329.1.S1_a_at	0.00353695	203	Os01g0639900	Similar to Carbonic anhydrase, chloroplast precursor (EC 4.2.1.1) (Carbonate dehydratase).
Os.47897.1.S1_at	0.00352941	204	Os11g0432800	---
Os.7228.1.S1_at	0.00353171	205	Os02g0756200	Similar to Phi-1 protein.
Os.28030.2.A1_at	0.00354369	206	Os06g0696400	Similar to Xyloglucan endotransglucosylase/hydrolase protein 24 precursor (EC 2.4.1.207) (At-XTH24) (XTH-24) (Meristem protein 5) (MERI-5 protein) (MERI5 protein) (Endo-xyloglucan transferase) (Xyloglucan endo-1,4-beta-D-glucanase).
Os.5583.1.S1_at	0.00371981	207	Os03g0305400	Universal stress protein (Usp) family protein.
Os.49654.1.S1_at	0.00373077	208	Os03g0301700	Similar to Calmodulin-binding protein phosphatase.
Os.22831.1.S1_at	0.00374163	209	Os03g0710000	Protein of unknown function DUF292, eukaryotic domain containing protein.
Os.12392.1.S1_at	0.00375238	210	Os03g0806800	Conserved hypothetical protein.
OsAffx.3595.1.S1_at	0.00387678	211	Os03g0741700	Zinc finger, RING-type domain containing protein.
Os.3808.4.S1_x_at	0.00392453	212	Os01g0186900	Conserved hypothetical protein.
Os.26828.1.A1_at	0.00415023	213	Os11g0448000	Surface protein from Gram-positive cocci, anchor region domain containing protein.
Os.625.1.S1_at	0.00414019	214	Os01g0192600	Ndr family protein.
Os.8885.1.S1_at	0.00415814	215	Os11g0703400	Snf7 family protein.
Os.51815.2.S1_at	0.00422222	216	Os02g0528100	Protein of unknown function DUF662 family protein.
Os.12013.1.S1_at	0.00425806	217	Os07g0479200	Similar to SL15-like (Fragment).
Os.50598.1.S1_at	0.0043945	218	Os12g0127200	Harpin-induced 1 domain containing protein.
Os.16257.1.S1_at	0.00443836	219	Os01g0885200	Conserved hypothetical protein.
Os.42285.1.S1_x_at	0.00451818	220	Os01g0799500	DNA glycosylase family protein.
Os.9892.1.S1_a_at	0.00453394	221	Os01g0875500	Beta-galactosidase 3.
Os.11403.1.S1_at	0.00454054	222	Os06g0665500	Amidase, hydantoinase/carbamoylase family protein.
Os.24473.1.A1_s_at	0.00463677	223	Os11g0133800 Os12g0131200	Zinc finger, DHHC-type domain containing protein.
Os.22468.1.A1_at	0.00466964	224	---	---
Os.22480.1.S1_at	0.00476444	225	Os02g0567200	Protein phosphatase 2C-like domain containing protein.
Os.12751.1.S1_at	0.00474336	226	Os02g0715300	Conserved hypothetical protein.
Os.7744.1.S1_at	0.00475771	227	Os06g0297700	Conserved hypothetical protein.
Os.5045.1.S1_at	0.00474561	228	Os01g0127600	Similar to Bowman-Birk type proteinase inhibitor D-II precursor (IV).
Os.26443.1.S1_at	0.00476856	229	Os01g0961200	CBS domain containing protein.
Os.10416.1.S1_at	0.00475652	230	Os01g0834900	Hypothetical protein.
Os.23220.1.S1_at	0.00482251	231	Os05g0436900	Zinc finger, DHHC-type domain containing protein.
Os.14006.1.S1_at	0.00493103	232	---	---
Os.12201.1.S1_at	0.00514163	233	Os09g0451000	Similar to 1-aminocyclopropane-1-carboxylate oxidase 1 (EC 1.14.17.4) (ACC oxidase 1) (Ethylene-forming enzyme) (EFE).
Os.4453.1.S1_at	0.00519658	234	Os06g0125200	Protein of unknown function DUF581 family protein.
Os.32457.2.S1_at	0.00517447	235	Os01g0174600	Zinc finger, CCCH-type domain containing protein.
Os.15008.1.S1_at	0.00528814	236	Os05g0429400	Cellular retinaldehyde binding/alpha-tocopherol transport family protein.
Os.5404.3.S1_a_at	0.00533333	237	Os01g0835500	Similar to Respiratory burst oxidase protein.
Os.48105.1.A1_at	0.00543697	238	Os06g0266800	GASR7 - Gibberellin-regulated GASA/GAST/Snakin family protein precursor, expressed.
OsAffx.7264.1.S1_at	0.00543096	239	Os11g0512200	No apical meristem (NAM) protein domain containing protein.
Os.43946.3.S1_x_at	0.00544167	240	Os03g0269300	Acid phosphatase/vanadium-dependent haloperoxidase family protein.
Os.8824.1.S1_at	0.00546058	241	Os01g0814400	Conserved hypothetical protein.
Os.10982.1.S1_at	0.00544628	242	Os02g0686700	Protein of unknown function DUF581 family protein.
Os.38804.1.S1_at	0.00544856	243	Os01g0794500	Eukaryotic translation initiation factor SUI1 family protein.
Os.50007.1.S1_at	0.00542623	244	Os05g0459300	Conserved hypothetical protein.
Os.4857.1.S1_at	0.00547755	245	Os03g0837100	Probable cellulose synthase A catalytic subunit 5 [UDP-forming].
Os.834.1.S1_a_at	0.00547967	246	Os01g0629400	NLI interacting factor domain containing protein.
Os.56267.1.S1_at	0.00559514	247	Os06g0265400	DNA-dependent Similar to Transcription factor HBP-1b(C38) (Fragment).
Os.7862.1.S1_at	0.00568548	248	Os03g0241900	Similar to Senescence-associated protein 12.
OsAffx.19101.1.S1_at	0.00571888	249	Os11g0512100	Conserved hypothetical protein.
Os.25846.1.S1_at	0.005936	250	Os02g0178600	Similar to E3 ubiquitin ligase EL5 (EC 6.3.2.-).
Os.24612.1.A1_at	0.00603187	251	Os05g0141700	Phosphoglycerate/bisphosphoglycerate mutase family protein.
Os.32736.1.S1_at	0.00601587	252	Os03g0780800	Fatty acid hydroxylase domain containing protein.
OsAffx.17497.1.S1_s_at	0.006	253	Os02g0483500	Putative quercetin 3-O-glucoside-6''-O-malonyltransferase.
Os.28127.1.S1_at	0.00608661	254	Os03g0231700	Similar to Squalene monooxygenase 2 (EC 1.14.99.7).
Os.9684.1.S1_at	0.00617255	255	Os06g0589500	Conserved hypothetical protein.
OsAffx.26670.1.S1_at	0.00617188	256	---	---
Os.38093.1.S1_at	0.00628016	257	Os04g0614700	Conserved hypothetical protein.
Os.5797.1.S1_at	0.00637209	258	Os07g0560300	Armadillo-like helical domain containing protein.
Os.12667.1.S1_at	0.00641699	259	Os06g0589600	Protein kinase-like domain containing protein.
Os.55550.1.S1_at	0.0064	260	Os02g0702100	Conserved hypothetical protein.
OsAffx.23485.1.S1_at	0.00644444	261	Os01g0517800	Protein of unknown function DUF597 family protein.
OsAffx.3179.1.S1_s_at	0.00651908	262	Os03g0194500	Mitochondrial import inner membrane translocase, subunit Tim17/22 family protein.
Os.9009.1.S1_x_at	0.00661597	263	Os10g0407200	Protein of unknown function DUF962 family protein.
Os.2225.1.S1_at	0.00662121	264	Os04g0531100	C2 calcium/lipid-binding region, CaLB domain containing protein.
OsAffx.22181.1.S1_s_at	0.00661132	265	Os01g0278000	VQ domain containing protein.
Os.1986.1.S1_at	0.00663158	266	Os01g0738300	Protein kinase-like domain containing protein.
Os.45975.1.S1_a_at	0.00664419	267	Os03g0389900	Cyclin-like F-box domain containing protein.
Os.10926.1.S1_at	0.00663433	268	Os07g0252400	Probable cellulose synthase A catalytic subunit 6 [UDP-forming].
Os.23734.1.A1_at	0.00679554	269	Os11g0169800	Similar to Long-chain-fatty-acid--CoA ligase 4 (EC 6.2.1.3) (Long-chain acyl-CoA synthetase 4) (LACS 4).
Os.51873.1.S1_at	0.0068	270	Os11g0480000	Disease resistance protein family protein.
OsAffx.15372.1.S1_x_at	0.00680443	271	Os06g0219400	Protein of unknown function DUF246, plant family protei.
Os.24924.1.S1_at	0.00677941	272	Os03g0556600	Curculin-like (mannose-binding) lectin domain containing protein.
Os.13708.1.S1_at	0.0067619	273	Os03g0246500	Protein of unknown function DUF869, plant family protein.
Os.25104.1.S1_x_at	0.00681752	274	Os02g0760200	C2 calcium/lipid-binding region, CaLB domain containing protein.
OsAffx.15339.1.S1_at	0.00688	275	Os06g0198500	Protein of unknown function DUF985 family protein.
OsAffx.16339.1.S1_s_at	0.00688406	276	Os07g0296900	Conserved hypothetical protein.
Os.26380.2.S1_x_at	0.00688809	277	Os01g0757600	Conserved hypothetical protein.
Os.8188.1.S1_s_at	0.0068705	278	Os07g0673400	Universal stress protein (Usp) family protein.
Os.18178.1.S1_at	0.00687455	279	Os03g0127500	b-ZIP transcription factor 25.
Os.7912.1.S1_at	0.00691429	280	Os03g0764100	Zinc finger transcription factor ZF1.
Os.49675.1.S1_at	0.00707473	281	Os05g0332300	Similar to CBL-interacting protein kinase 2.
Os.15874.1.A1_at	0.00717021	282	Os03g0820400	Similar to ZPT2-13.
Os.23468.1.A1_at	0.00714488	283	Os09g0452900	Glycosyl transferase, family 31 protein.
Os.57244.1.S1_at	0.00714085	284	Os05g0484700	Protein of unknown function DUF295 family protein.
Os.15969.1.S1_a_at	0.00715088	285	Os03g0330300	Viral attachment protein, fibre shaft repeat containing protein.
Os.7794.1.S1_at	0.00718881	286	Os10g0528400	Glutathione S-transferase, N-terminal domain containing protein.
Os.6671.2.S1_x_at	0.00720557	287	Os05g0476700	Similar to Arm repeat protein.
Os.24358.1.A1_at	0.00744444	288	Os02g0176700	Similar to Potential calcium-transporting ATPase 9, plasma membrane-type (EC 3.6.3.8) (Ca(2+)-ATPase isoform 9).
Os.54736.1.S1_at	0.00741869	289	Os02g0768000	Conserved hypothetical protein.
Os.48184.1.A1_at	0.00745517	290	Os07g0586200	Similar to Esterase precursor (EC 3.1.1.-) (Early nodule-specific protein homolog) (Latex allergen Hev b 13).
Os.34982.1.A1_x_at	0.00769759	291	Os04g0249600	Rhodanese-like domain containing protein.
OsAffx.2460.1.S1_x_at	0.00767123	292	Os01g0949400	Similar to Phytochromobilin synthase precursor.
OsAffx.26266.1.S1_at	0.00769283	293	Os04g0380800	Conserved hypothetical protein.
Os.51258.1.S1_at	0.00796599	294	Os02g0125000	Conserved hypothetical protein.
Os.5532.1.S1_at	0.00799322	295	Os05g0496500	Similar to Latex-abundant protein.
Os.50518.1.S2_at	0.00797297	296	Os02g0281200	Similar to NBS-LRR protein (Fragment).
Os.9080.1.S1_at	0.00810101	297	Os03g0183800	Similar to Leucine-rich repeat transmembrane protein kinase 1 (Fragment).
Os.5288.1.S1_a_at	0.00810067	298	Os02g0802700	Probable monogalactosyldiacylglycerol synthase 3, chloroplastic.
Os.7757.1.S1_at	0.00815385	299	Os02g0297600	Protein of unknown function DUF707 family protein.
Os.27915.1.S1_at	0.00819333	300	Os02g0134200	Protein of unknown function DUF1645 family protein.
Os.49127.1.S1_at	0.00818605	301	Os09g0463300	Protein of unknown function DUF547 domain containing protein.
Os.12968.1.S1_at	0.00816556	302	Os06g0220600	Conserved hypothetical protein.
Os.7692.1.S2_at	0.00815182	303	Os04g0645100	Tetratricopeptide-like helical domain containing protein.
OsAffx.5568.1.S1_at	0.00825658	304	Os07g0573900	Conserved hypothetical protein.
Os.23257.1.A1_at	0.00823607	305	Os06g0164400	Basic helix-loop-helix dimerisation region bHLH domain containing protein.
Os.18321.1.S1_at	0.0082549	306	Os02g0668100	Polyprenyl synthetase family protein.
Os.46070.1.S1_x_at	0.00824756	307	Os10g0118900	Conserved hypothetical protein.
Os.12013.1.S1_a_at	0.0082987	308	Os07g0479200	Similar to SL15-like (Fragment).
Os.31344.1.S1_at	0.00834951	309	Os01g0858900	Glycosyl transferase, family 29 protein.
Os.8688.1.S1_a_at	0.00834194	310	Os07g0445600	Conserved hypothetical protein.
Os.49711.1.S1_at	0.00834727	311	Os08g0452500	Auxin responsive SAUR protein family protein.
Os.25122.1.S1_at	0.00842308	312	Os06g0320300	HMG-I and HMG-Y, DNA-binding domain containing protein.
Os.16047.1.S1_at	0.00858147	313	Os01g0929200	Protein kinase-like domain containing protein.
Os.49731.1.S1_at	0.00866879	314	Os02g0324700	Conserved hypothetical protein.
Os.8899.1.S1_x_at	0.00869206	315	Os05g0504766	Similar to Polyubiquitin protein (Fragment).
Os.10870.1.S1_at	0.00876582	316	Os02g0755400	Similar to RNA recognition motif-containing protein SEB-4.
Os.50596.1.S1_at	0.00895899	317	Os04g0483000	Ubiquitin domain containing protein.
Os.49519.1.S1_at	0.00897484	318	Os03g0670700	Similar to Glycine-rich RNA-binding, abscisic acid-inducible protein.
Os.54891.1.S1_at	0.00917241	319	Os02g0288100	Similar to Pectinesterase (EC 3.1.1.11) (Fragment).
Os.16607.1.S1_at	0.00925625	320	Os08g0131200	Plant lipid transfer protein/Par allergen family protein. /Non-specific lipid-transfer protein.
Os.5214.1.S1_at	0.00936449	321	Os05g0386900	Reticulon family protein.
Os.14198.1.S1_at	0.00957764	322	Os01g0834100	Conserved hypothetical protein.
Os.197.2.S1_x_at	0.00971517	323	Os01g0256800	Conserved hypothetical protein.
OsAffx.13544.1.S1_at	0.00982716	324	Os03g0803600	Glycosyl transferase, family 31 protein.
Os.4627.1.S1_x_at	0.00985231	325	Os07g0678600	CBL-interacting protein kinase 2 (EC 2.7.11.1) / CIPK2.
Os.7939.1.S1_at	0.0098773	326	Os05g0584600	AAA ATPase domain containing protein.
Os.8837.1.S1_at	0.00984709	327	Os02g0542400	Conserved hypothetical protein.
Os.51954.1.S1_at	0.00982927	328	Os01g0750600	Pistil-specific extensin-like protein family protein.
Os.25104.2.S1_at	0.00987842	329	Os02g0760200	C2 calcium/lipid-binding region, CaLB domain containing protein.
Os.6055.1.S1_at	0.00999394	330	Os08g0345700	Putative pyrophosphate-dependent phosphofructokinase alpha subunit.
OsAffx.31572.1.S1_at	0.010006	331	Os11g0138600	Phosphoglycerate mutase domain containing protein.
Os.50275.1.S1_at	0.010012	332	Os01g0796700	Zinc finger, RING-type domain containing protein.
Os.54871.1.S1_at	0.0101021	333	Os08g0502400	Beta-Ig-H3/fasciclin domain containing protein.
OsAffx.11507.1.S1_at	0.0100838	334	Os01g0665900	Conserved hypothetical protein.
Os.12288.1.S1_at	0.0101493	335	Os08g0237000	Xyloglucan endotransglycosylase/hydrolase protein 8 precursor (EC 2.4.1.207) (End-xyloglucan transferase) (OsXTH8) (OsXRT5).
Os.12742.1.A1_at	0.010125	336	Os11g0571900	Targeting for Xklp2 family protein.
OsAffx.23168.1.S1_at	0.0101424	337	Os01g0185500	Protein of unknown function DUF1637 family protein.
Os.9424.1.S1_at	0.0102071	338	Os04g0455600	Conserved hypothetical protein.
Os.12738.1.S2_a_at	0.0103599	339	Os01g0681900	Glutamate synthase 1 [NADH], chloroplastic /NADH dependent Glutamate Synthase precursor (EC 1.4.1.14).
OsAffx.4214.1.S1_x_at	0.0103471	340	Os04g0689500	Conserved hypothetical protein.
Os.23303.1.A1_at	0.0103636	341	Os03g0377700	Cellulose synthase-like A5.
Os.25470.1.S1_at	0.010538	342	Os01g0380800	Cyclin-like F-box domain containing protein.
Os.41024.1.S1_x_at	0.0105889	343	Os01g0534900	Similar to Hv711N16.16 (Fragment).
Os.8890.1.S1_at	0.010593	344	Os03g0748900	RNA-binding region RNP-1 (RNA recognition motif) domain containing protein /Putative arginine-rich protein.
Os.17509.1.S1_at	0.010858	345	Os02g0738600	Endoglucanase 7.
Os.49505.1.S1_at	0.0108497	346	Os03g0345300	Conserved hypothetical protein Desiccation-related protein PCC13-62, putative, expressed.
Os.39505.1.S1_at	0.01083	347	Os02g0734400	Caleosin related family protein.
Os.11499.1.S1_at	0.0107989	348	Os08g0525000	Ras GTPase family protein. / Putative GTP-binding protein(RAB11G).
Os.23932.1.A1_at	0.0108711	349	Os04g0477300	No apical meristem (NAM) protein domain containing protein.
Os.16437.1.S1_at	0.0109086	350	Os03g0212200	Leucine-rich repeat, typical subtype containing protein.
Os.11122.1.S1_at	0.010963	351	Os08g0480200	2OG-Fe(II) oxygenase domain containing protein.
Os.2427.1.S1_at	0.0111136	352	Os11g0210100	Plant peroxidase family protein.
OsAffx.22270.1.S1_x_at	0.0111105	353	Os03g0188600	Conserved hypothetical protein.
Os.23411.1.S1_at	0.0111582	354	Os02g0639600	Similar to MLD (Degenerative spermatocyte homolog 1, lipid desaturase) (Migration-inducing gene 15 protein) (Sphingolipid delta 4 desaturase protein DES1).
Os.9009.1.S1_at	0.0112732	355	Os10g0407200	Protein of unknown function DUF962 family protein.
Os.24105.1.A1_at	0.0113989	356	Os11g0197400	Protein of unknown function DUF803 family protein.
Os.25298.1.S1_at	0.0114958	357	Os07g0681700	Glycosyl transferase, family 8 protein.
Os.27911.1.S1_at	0.0114749	358	Os01g0745700	Similar to GATA transcription factor 3 (AtGATA-3) / Putative AG-motif binding protein-4.
Os.9713.2.S1_at	0.0114485	359	Os05g0595300	Similar to CONSTANS-like protein.
Os.6115.1.S1_at	0.0117056	360	Os01g0514700	CLV1 receptor kinase-like protein / Protein kinase domain containing protein.
Os.23549.1.S1_a_at	0.0117341	361	Os02g0637800	Protein of unknown function DUF639 family protein.
Os.7940.1.S1_at	0.0122541	362	Os06g0531900	Lipolytic enzyme, G-D-S-L family protein.
Os.9696.1.S1_at	0.0122204	363	Os08g0503200	Glycerophosphoryl diester phosphodiesterase family protein.
Os.28489.1.S1_at	0.0121923	364	Os01g0718000	Zinc finger, A20-type domain containing protein /Zinc finger A20 and AN1 domain-containing stress-associated protein 2 / SAP2.
Os.16446.1.S1_at	0.0123452	365	Os06g0326000	HMG-I and HMG-Y, DNA-binding domain containing protein.
Os.31233.2.S1_at	0.0123333	366	Os01g0266400	Conserved hypothetical protein.
Os.52742.1.S1_at	0.0123161	367	Os05g0199100	Conserved hypothetical protein.
Os.51815.2.S1_x_at	0.0123043	368	Os02g0528100	Protein of unknown function DUF662 family protein.
Os.12248.1.S1_at	0.0123035	369	Os07g0585500	Conserved hypothetical protein.
Os.51150.1.S1_s_at	0.0123189	370	Os06g0604000	Similar to Ethylene response factor 1.
Os.14848.1.S1_at	0.0123881	371	Os06g0695600	Zinc finger, RING-type domain containing protein.
Os.8808.1.S1_at	0.0129086	372	Os02g0699300	Similar to ADP-ribosylation factor-like protein.
Os.54145.1.S1_at	0.0130295	373	Os04g0673700	Conserved hypothetical protein.
Os.11407.1.S1_at	0.0129947	374	Os04g0671200	Similar to Suppressor of presenilin 5 (P110b homolog).
Os.6091.1.A1_at	0.013088	375	Os07g0259700	Similar to PRLI-interacting factor G (Fragment).
Os.19183.1.S1_at	0.0130745	376	Os01g0143900	Conserved hypothetical protein.
Os.37742.1.S1_at	0.0130451	377	Os03g0755100	ABC transporter B family member 25 / OsABCB25.
Os.7279.2.S1_at	0.013254	378	Os10g0195100 Os12g0417000	En/Spm-like transposon proteins family protein / Putative plant transposon protein family protein.
Os.54680.1.S1_at	0.0132454	379	Os08g0210500	Non-protein coding transcript, unclassifiable transcript.
Os.3373.1.S1_at	0.0132947	380	Os05g0129300	DNA-dependent Basic/leucine zipper protein.
Os.53407.1.S1_at	0.0134278	381	Os08g0158600	Similar to Cell wall invertase (EC 3.2.1.26).
Os.18006.1.S1_a_at	0.0137173	382	Os01g0958200	Quinonprotein alcohol dehydrogenase-like domain containing protein.
Os.37622.1.S1_at	0.0137441	383	Os01g0895200	DOMON related domain containing protein.
OsAffx.13359.1.S1_at	0.0138438	384	Os03g0655100	Protein of unknown function DUF1637 family protein.
Os.6143.1.S1_s_at	0.0138857	385	Os03g0124300	Conserved hypothetical protein.
Os.14624.1.S1_a_at	0.0139067	386	Os01g0834200	ATP synthesis coupled proton transport.
OsAffx.13398.1.S1_at	0.0138915	387	---	---
Os.49536.1.S1_at	0.0142784	388	Os08g0199400	Similar to Stearoyl-acyl carrier protein desaturse (EC 1.14.99.6) / Acyl-[acyl-carrier-protein] desaturase 6, chloroplastic / Stearoyl-ACP desaturase 6 (EC 1.14.19.2).
Os.24548.1.A1_at	0.0142776	389	Os02g0170900	Lytic transglycosylase, catalytic domain containing protein.
Os.7348.1.S1_at	0.0142718	390	Os08g0498400	Similar to Caffeoyl-CoA 3-O-methyltransferase (Fragment).
Os.15593.1.S1_at	0.0143939	391	Os03g0263900	Calcium-binding EF-hand domain containing protein.
Os.20359.1.S1_at	0.0145	392	Os09g0512800	Similar to Neural Wiskott-Aldrich syndrome protein (N-WASP).
Os.15800.1.S1_x_at	0.0149873	393	Os09g0421500	Conserved hypothetical protein.
Os.7832.1.S1_at	0.0149492	394	Os03g0121200	Similar to Peroxidase 1.
OsAffx.15019.1.S1_s_at	0.0157316	395	Os05g0466700	Conserved hypothetical protein.
OsAffx.5581.1.S1_at	0.015904	396	Os07g0587300	Conserved hypothetical protein.
Os.7911.1.S1_at	0.0160605	397	Os01g0369700	Similar to Glutathione S-transferase GST 8 (EC 2.5.1.18).
OsAffx.27459.3.S1_x_at	0.0164673	398	Os06g0142350	---
Os.10830.1.S1_at	0.0167469	399	Os08g0524800	Similar to TA1 protein (Fragment) / BHLH transcription factor(GBOF-1)-like.
Os.19385.1.S1_at	0.01721	400	Os01g0727500	Protein of unknown function DUF584 family protein.
Os.28109.1.S1_at	0.017182	401	Os12g0145700	Pyruvate kinase family protein (EC 2.7.1.40).
Os.11747.1.S1_at	0.0172886	402	Os05g0135800	Similar to Pto kinase interactor 1.
Os.38177.1.S1_at	0.0172754	403	Os01g0841500	Similar to C-myb-like transcription factor (Fragment).
Os.8681.1.S1_at	0.0175941	404	Os04g0586100	Protein of unknown function DUF581 family protein.
Os.14932.1.S1_at	0.0178222	405	Os07g0690400	Similar to Calmodulin-binding protein phosphatase.
Os.24882.1.S1_s_at	0.0179212	406	Os02g0185500	Cytochrome P450 family protein.
Os.11730.1.S1_at	0.0178771	407	Os05g0287800	Conserved hypothetical protein.
Os.20810.1.S1_at	0.0179461	408	Os01g0769000	Conserved hypothetical protein.
Os.17718.1.S1_at	0.0189584	409	Os05g0471000	Similar to Ser-thr protein kinase (Fragment).
OsAffx.26384.4.S1_at	0.0189317	410	Os04g0586000	Protein of unknown function DUF581 family protein.
Os.4627.2.S1_at	0.0192068	411	Os07g0678600	Similar to Serine/threonine protein kinase / CBL-interacting protein kinase 2 (EC 2.7.11.1) / CIPK2.
Os.11708.1.S1_at	0.0191796	412	Os03g0203800	Cyclin-like domain containing protein / Cyclin-D5-3 / CYCD5-3.
OsAffx.27459.3.S1_at	0.0196465	413	Os06g0142350	---
Os.11385.1.S1_a_at	0.019657	414	Os11g0545300	Ubiquitin-dependent protein catabolic process Peptidase C19, ubiquitin carboxyl-terminal hydrolase 2 family protein.
Os.8775.1.S1_at	0.0199036	415	Os07g0249200	Similar to Vesicle-associated membrane protein 724 (AtVAMP724) (SYBL1-like protein).
OsAffx.24158.1.S1_at	0.0200529	416	Os02g0176700	Similar to Potential calcium-transporting ATPase 9, plasma membrane-type (EC 3.6.3.8) (Ca(2+)-ATPase isoform 9).
Os.4387.1.S1_at	0.0200767	417	Os01g0261200	No apical meristem (NAM) protein domain containing protein.
Os.6302.1.S1_x_at	0.0202057	418	Os05g0430300	Protein of unknown function DUF668 family protein.
Os.53722.1.S1_at	0.0202625	419	Os03g0426800	Ubiquitin domain containing protein.
Os.152.1.S1_at	0.0202476	420	Os11g0104400 Os12g0104400	Similar to W-3 fatty acid desaturase (Fragment) /Fatty acid acyl-CoA desaturase family protein.
Os.17445.1.S1_s_at	0.0202613	421	Os03g0388500	Similar to Anther ethylene-upregulated protein ER1 (Fragment).
Os.47982.1.A1_at	0.0202464	422	Os01g0177900	ABC-2 type transporter domain containing protein.
Os.10553.1.S1_s_at	0.0202364	423	Os01g0867900	Protein of unknown function DUF502 family protein.
Os.10737.1.S1_at	0.0204057	424	Os05g0269500	Conserved hypothetical protein.
Os.6053.1.S1_at	0.0204047	425	Os02g0678400	dTDP-4-dehydrorhamnose reductase family protein.
Os.32679.1.S1_at	0.0204038	426	Os07g0626500	Protein kinase-like domain containing protein.
Os.37337.1.S1_a_at	0.0203888	427	Os01g0513100	Hypothetical protein.
Os.37225.1.S1_at	0.0203598	428	Os07g0462200	Protein of unknown function DUF1218 family protein.
Os.49731.1.S1_s_at	0.0204382	429	Os02g0324700	Conserved hypothetical protein.
Os.26805.2.S1_at	0.0205163	430	Os03g0279400	Similar to Arginine biosynthesis bifunctional protein argJ 1 [Includes: Glutamate N-acetyltransferase (EC 2.3.1.35) (Ornithine acetyltransferase) (Ornithine transacetylase) (OATase); Amino-acid acetyltransferase (EC 2.3.1.1) (N-acetylglutamate synthase) (AGS)] [Contains: Arginine biosynthesis bifunctional protein argJ1 .
Os.32752.2.S1_s_at	0.0205012	431	Os01g0824600	CBL-interacting protein kinase 11 (EC 2.7.11.1).
Os.27492.1.S1_s_at	0.0205741	432	Os10g0167700	Conserved hypothetical protein.
Os.19014.1.S1_at	0.0206005	433	Os01g0338600	Conserved hypothetical protein.
Os.38505.1.S1_x_at	0.0206498	434	Os03g0766100	Plant lipid transfer/seed storage/trypsin-alpha amylase inhibitor domain containing protein.
Os.10159.1.S1_at	0.0208092	435	Os03g0844100	Similar to Pti1 kinase-like protein.
Os.12297.1.S1_at	0.0208899	436	Os06g0591600	Similar to Hemoglobin Hb2.
Os.27861.1.S2_a_at	0.0209382	437	Os09g0419100	Hypothetical protein.
Os.11344.1.S1_s_at	0.0215114	438	Os05g0554000	Conserved hypothetical protein.
Os.33471.1.A1_at	0.0215672	439	Os08g0495500	TRAF-like domain containing protein.
OsAffx.2784.1.S1_s_at	0.0215636	440	Os02g0493050	Tetratricopeptide-like helical domain containing protein.
Os.56075.1.S1_at	0.0218413	441	Os03g0126900	Conserved hypothetical protein.
Os.5287.1.S1_at	0.0218733	442	Os03g0646400	Conserved hypothetical protein.
Os.6055.3.S1_x_at	0.0218691	443	Os08g0345700	Putative pyrophosphate-dependent phosphofructokinase alpha subunit.
Os.7207.1.S1_at	0.0219775	444	Os03g0622500	Hypothetical protein.
Os.11440.1.S1_at	0.021973	445	Os03g0436400	Similar to A.thaliana gene induced upon wounding stress.
Os.27861.1.S1_a_at	0.0223587	446	Os09g0419100	Hypothetical protein.
Os.4929.1.S1_at	0.022349	447	Os06g0663200	Similar to Protein kinase APK1B, chloroplast precursor (EC 2.7.1.-).
Os.50220.1.S1_at	0.0224598	448	Os08g0164800	RNA-dependent DNA replication.
Os.23095.1.S1_at	0.0226904	449	---	---
Os.47980.1.S1_at	0.0226578	450	Os04g0169500	Protein of unknown function DUF668 family protein.
Os.16001.1.S1_at	0.0226075	451	Os04g0505300	Conserved hypothetical protein.
Os.7285.1.S1_at	0.0225619	452	Os05g0518600	Similar to SL-TPS/P(TPS1).
Os.10061.1.S1_at	0.0226755	453	Os07g0583600	Chitin indusible gibberellin responsive gene 2.
Os.26828.2.S1_at	0.0226608	454	Os11g0448000	Surface protein from Gram-positive cocci, anchor region domain containing protein.
Os.17240.1.S1_at	0.0227121	455	Os05g0405900	WD40-like domain containing protein.
Os.6258.1.S1_a_at	0.0227675	456	Os01g0856500	Auxin mediated signaling pathway Auxin transporter-like protein 1.
Os.54156.1.S1_x_at	0.022919	457	Os01g0867600	Putative UDP-glucose:sterol glucosyltransferase / Similar to UDP-glucose:sterol glucosyltransferase (EC 2.4.1.173).
Os.1445.1.S1_at	0.0230175	458	Os01g0160100	Putative pyruvate decarboxylase.
OsAffx.12874.1.S1_at	0.02322	459	Os03g0259700	Protein of unknown function DUF1630 family protein.
Os.3049.1.S1_at	0.0232739	460	Os10g0554100	Oxysterol-binding protein family protein.
OsAffx.3864.1.S1_x_at	0.0232364	461	Os04g0297800	Conserved hypothetical protein.
Os.5542.1.S1_at	0.0232251	462	Os02g0649800	Similar to Cytochrome B5 homolog (Fragment).
Os.47960.1.S1_at	0.0231836	463	Os11g0148400	Conserved hypothetical protein.
Os.37113.1.S1_at	0.023181	464	Os01g0829100	Major sperm protein domain containing protein.
Os.28078.1.S1_at	0.0234495	465	Os01g0936800	PapD-like domain containing protein.
Os.27524.2.S1_at	0.0235279	466	Os12g0126800	Regulation of nuclear pre-mRNA protein domain containing protein.
Os.11429.1.S1_at	0.0236702	467	Os01g0143800	Mitochondrial glycoprotein family protein.
Os.49256.1.S1_at	0.0237906	468	Os08g0243100	4'-phosphopantetheinyl transferase domain containing protein.
Os.34819.1.S1_at	0.0242303	469	Os07g0407700	Hypothetical protein.
Os.30696.1.S1_at	0.0242979	470	Os01g0198500	Conserved hypothetical protein.
Os.8949.1.S1_at	0.0245308	471	Os08g0339200	Protein of unknown function DUF516 family protein.
Os.2998.1.S1_at	0.0245678	472	Os10g0579100	Protein of unknown function DUF221 domain containing protein.
Os.25560.1.S1_at	0.0247992	473	Os02g0645100	Kinesin, motor region domain containing protein / Putative kinesin heavy chain.
Os.7028.1.S1_at	0.0247764	474	Os02g0681200	Zinc finger, RING-type domain containing protein.
Os.54420.1.S1_x_at	0.0247789	475	Os01g0276900	Conserved hypothetical protein.
Os.55555.1.S1_at	0.0248908	476	Os03g0646400	Conserved hypothetical protein.
Os.6254.1.S1_at	0.0252369	477	Os02g0190500	Putative leucine-rich repeat transmembrane protein kinase / Protein kinase domain containing protein.
OsAffx.18871.1.S1_at	0.025364	478	---	---
Os.12788.1.S1_at	0.0253403	479	Os01g0210600	Protein of unknown function DUF538 family protein.
Os.54020.2.S1_x_at	0.0254208	480	Os03g0244600	Similar to AUX1-like protein.
OsAffx.21616.1.S1_s_at	0.0254054	481	---	---
Os.53158.1.S1_at	0.0259917	482	Os11g0648100	Kinesin, motor region domain containing protein.
OsAffx.6495.1.S1_at	0.0259669	483	Os09g0539500	SKP1 component family protein / ubiquitin-dependent protein catabolic process.
Os.11548.1.S1_at	0.0259421	484	Os03g0762400	Similar to Peroxidase2 precursor (EC 1.11.1.7).
Os.6990.1.S1_at	0.0263629	485	Os09g0513600	Similar to Serine/threonine-protein kinase PBS1 (EC 2.7.1.37) (AvrPphB susceptible protein 1).
Os.25227.1.S1_s_at	0.0266379	486	Os01g0736400	Aminotransferase, class I and II domain containing protein.
Os.37255.1.A1_at	0.0266201	487	Os06g0141600	Early nodulin 93 ENOD93 protein family protein.
Os.14216.1.S1_at	0.0271066	488	Os01g0976700	Similar to Protein phosphatase 2C-like protein.
Os.27805.1.S1_at	0.0271288	489	Os03g0684400	Magnesium transporter MRS2-A, chloroplastic / MRS2-A.
Os.51595.1.S1_at	0.0270939	490	Os01g0652300	Similar to Lipase-like protein.
Os.51174.1.S1_at	0.0270591	491	Os03g0239000	Glycoside hydrolase, family 16 domain containing protein.
Os.55498.1.S1_at	0.0270203	492	---	---
Os.9137.1.S1_at	0.0272089	493	Os12g0581700	Conserved hypothetical protein.
Os.23656.1.A1_at	0.0272874	494	Os04g0672300	Conserved hypothetical protein.
Os.9127.1.S1_a_at	0.0273091	495	Os06g0194900	Sucrose synthase 2 (EC 2.4.1.13).
Os.10798.1.S1_at	0.0273185	496	Os03g0266800	Protein kinase-like domain containing protein.
Os.27951.1.S1_at	0.02734	497	Os08g0116900	Similar to Avr9 elicitor response-like protein.
Os.14624.1.S1_x_at	0.0273614	498	Os01g0834200	ATP synthesis coupled proton transport.
Os.4616.1.S1_at	0.0273106	499	Os02g0712400	Similar to AP2 domain containing protein RAP2.9 (Fragment).
Os.47357.1.A1_at	0.027276	500	Os03g0169900	Conserved hypothetical protein.
OsAffx.25696.1.S1_s_at	0.0273253	501	Os03g0741600	Prenylated rab acceptor PRA1 family protein.
Os.33750.1.S1_at	0.0276255	502	Os01g0781600	Conserved hypothetical protein.
Os.51187.1.S1_at	0.0276143	503	Os10g0437000	Glycosyl transferase, family 14 protein.
OsAffx.8617.1.S1_at	0.0276071	504	---	---
Os.13911.1.S1_at	0.0276554	505	Os03g0766100	Plant lipid transfer/seed storage/trypsin-alpha amylase inhibitor domain containing protein.
Os.16220.1.A1_at	0.0282688	506	Os06g0130400	Similar to 1-aminocyclopropane-1-carboxylate synthase (EC 4.4.1.14) (Fragment).
Os.5920.1.S1_at	0.0283037	507	Os01g0726100	Pollen Ole e 1 allergen and extensin domain containing protein.
Os.54415.1.S1_at	0.0283819	508	Os04g0591300	Conserved hypothetical protein.
Os.21326.1.S1_at	0.028499	509	Os05g0511400	Similar to Protein kinase GhCLK1 (Fragment).
Os.5182.1.S1_at	0.0289686	510	Os02g0644200	Protein of unknown function DUF125, transmembrane family protein.
Os.6764.1.S1_at	0.029092	511	Os04g0635600	Conserved hypothetical protein.
OsAffx.30138.1.S1_at	0.0290938	512	---	---
Os.19277.1.S1_at	0.0290799	513	Os07g0133500	Protein of unknown function DUF1005 family protein.
OsAffx.17989.1.S1_at	0.0292879	514	Os09g0513600	Similar to Serine/threonine-protein kinase PBS1 (EC 2.7.1.37) (AvrPphB susceptible protein 1).
Os.26817.1.S1_at	0.0295379	515	Os10g0561300	Similar to Monosaccharid transporter / Hexose carrier protein HEX6, putative, expresse.
Os.37217.1.S1_at	0.0296318	516	Os03g0822400	Conserved hypothetical protein.
Os.52657.1.S1_at	0.0295977	517	Os04g0504700	Conserved hypothetical protein.
Os.47950.1.S1_at	0.0301737	518	Os04g0606500	Conserved hypothetical protein.
Os.21300.2.S1_at	0.0303931	519	Os01g0612500	Phospholipase/Carboxylesterase family protein.
Os.11608.1.S1_at	0.0304423	520	Os01g0741900	Auxin-responsive protein IAA6.
Os.43143.1.S1_at	0.0305221	521	Os01g0495900	Similar to CRS2-associated factor 1.
Os.34960.1.S1_at	0.0308467	522	Os07g0691300	Wound-induced WI12 family protein.
Os.20645.1.S1_at	0.0308566	523	Os07g0200000	Conserved hypothetical protein.
Os.17189.1.S1_at	0.0308282	524	Os05g0516800	Putative GTP-binding protein RIC2 / small GTPase mediated signal transduction.
Os.46881.1.S1_at	0.0308267	525	Os10g0544600	Fibrillarin family protein.
Os.7212.1.S1_at	0.0308555	526	Os10g0162400	Protein of unknown function DUF869, plant family protein.
Os.27595.1.S2_at	0.0308577	527	Os08g0341700	Similar to Phosphatidylinositol transfer-like protein II.
OsAffx.27550.1.S1_at	0.0308977	528	Os06g0205600	MscS Mechanosensitive ion channel family protein.
Os.8275.1.S1_at	0.0310737	529	Os05g0567800	Similar to Integral membrane protein.
Os.20775.1.S1_at	0.0314453	530	Os09g0501600	Similar to MYC1.
Os.12636.1.S1_at	0.031484	531	Os11g0121400 Os12g0121100	Similar to Protein kinase APK1A, chloroplast precursor (EC 2.7.1.-).
OsAffx.17989.1.S1_s_at	0.0315338	532	Os09g0513600	Similar to Serine/threonine-protein kinase PBS1 (EC 2.7.1.37) (AvrPphB susceptible protein 1).
Os.12769.1.S1_at	0.0315047	533	---	---
Os.27495.1.A1_at	0.0316891	534	Os03g0356638	Pleckstrin-like domain containing protein.
Os.38305.1.A2_a_at	0.0316486	535	Os09g0248000	Protein of unknown function DUF516 family protein.
Os.15830.1.S1_at	0.0316455	536	Os05g0475400	Similar to Alanine:glyoxylate aminotransferase-like protein (Fragment).
Os.49605.1.A1_at	0.0319516	537	Os03g0806700	Protein of unknown function DUF868, plant family protein.
Os.14624.1.S1_at	0.0320706	538	Os01g0834200	ATP synthesis coupled proton transport.
Os.26261.1.S1_at	0.0321002	539	Os01g0876400	Galactose-binding like domain containing protein.
Os.5101.1.S1_at	0.0322185	540	Os05g0223000	Similar to Calmodulin-related protein (Fragment).
Os.16785.1.S1_at	0.0326654	541	Os10g0377800	Similar to Pyridoxamine 5-phosphate oxidase.
Os.26359.1.S1_a_at	0.0328118	542	Os02g0775400	Similar to Kinesin heavy chain-like protein (Fragment).
Os.6764.2.S1_at	0.0327698	543	Os04g0635400	Conserved hypothetical protein.
OsAffx.14373.1.S1_s_at	0.0330956	544	Os04g0610400	Similar to AP2 domain containing protein RAP2.6 (Fragment).
Os.7521.1.S1_at	0.0331266	545	Os06g0223800	Armadillo-like helical domain containing protein.
Os.9025.1.A1_s_at	0.0330879	546	Os01g0909500	Zinc finger, C2H2-type domain containing protein.
Os.53969.1.S1_at	0.0330311	547	Os03g0349200	Similar to Cyclin-dependent protein kinase-like protein.
OsAffx.121.1.S1_s_at	0.0332299	548	Os10g0452500	Similar to Glycine-rich protein precursor.
Os.9704.1.S1_at	0.0332495	549	Os01g0228500	Harpin-induced 1 domain containing protein.
OsAffx.11145.1.S1_s_at	0.03368	550	Os01g0318400	Conserved hypothetical protein.
Os.33391.1.S1_at	0.0339129	551	Os01g0756700	Similar to Potassium channel (Fragment) / Potassium channel KAT3.
Os.56033.1.S1_at	0.0338949	552	Os04g0481800	Membrane bound O-acyl transferase, MBOAT family protein.
Os.25372.1.S1_at	0.0338807	553	Os05g0512400	Conserved hypothetical protein.
Os.2623.1.S1_at	0.0339134	554	Os01g0851700	Similar to Cytosolic starch phosphorylase (Fragment) / Phosphorylase (EC 2.4.1.1).
Os.39997.2.S1_a_at	0.0339676	555	Os01g0384450 Os09g0122500	Hypothetical protein.
Os.50534.1.S1_at	0.0339856	556	Os04g0410600	Similar to Purple acid phosphatase.
Os.12692.1.S1_x_at	0.0343016	557	Os03g0726100	Similar to Tubulin alpha-1 chain (Alpha-1 tubulin).
Os.10176.1.S1_at	0.0343763	558	Os07g0208500	Cellulose synthase A8 (OsCESA8).
Os.8064.1.S1_at	0.0343256	559	Os04g0602500	Similar to Pectin acetylesterase.
OsAffx.5572.1.S1_at	0.034275	560	Os07g0577300	Glycoside hydrolase, family 17 protein.
OsAffx.5291.1.S1_s_at	0.0343494	561	Os07g0213600	Plant lipid transfer/seed storage/trypsin-alpha amylase inhibitor domain containing protein.
Os.1991.1.S1_at	0.0344591	562	---	---
Os.54189.1.S1_at	0.0345471	563	Os12g0277400	U box domain containing protein.
Os.16683.1.S1_at	0.0346348	564	Os11g0129700	Similar to AP2-1 protein (Fragment).
Os.4739.1.S1_at	0.0346018	565	Os08g0408200	Similar to GAMYB-binding protein (Fragment).
Os.10382.1.S1_at	0.0346926	566	Os07g0176200	Tesmin/TSO1-like, CXC domain containing protein.
Os.10034.1.S1_at	0.034642	567	Os07g0624700	UMP/CMP kinase a (EC 2.7.1.48).
Os.50196.1.S1_x_at	0.0349401	568	Os08g0496000	Cytochrome oxidase assembly family protein / Putative cytochrome c oxidase subunit 15(COX15) homolog isoform 1.
Os.4179.1.S1_at	0.0348893	569	Os02g0528200	Branching enzyme-3 precursor (EC 2.4.1.18).
Os.18599.1.S1_at	0.0348912	570	Os03g0793800	Plant lipid transfer/seed storage/trypsin-alpha amylase inhibitor domain containing protein.
Os.33208.1.S1_at	0.0348441	571	Os03g0264000	ASC1-like protein 3 (Alternaria stem canker resistance-like protein 3).
Os.47410.1.S1_at	0.0351049	572	Os07g0581000	Protein of unknown function DUF250 domain containing protein.
Os.18247.1.S1_a_at	0.035082	573	Os03g0254900	Zinc finger, RING-type domain containing protein.
OsAffx.17970.1.S1_at	0.0350209	574	Os09g0484200	Conserved hypothetical protein.
Os.167.1.S1_at	0.0349983	575	Os06g0178900	Vacuolar H+-pyrophosphatase (EC 3.6.1.1) (Ovp2).
Os.39876.1.S1_at	0.0352118	576	Os04g0568700	Similar to Heat stress transcription factor Spl7 (Heat shock transcription factor) (Heat shock factor RHSF10)
OsAffx.16829.1.S1_s_at	0.0351646	577	Os08g0142900	Conserved hypothetical protein.
Os.54684.1.S1_at	0.0351419	578	Os03g0301800	Similar to Kinesin-like polypeptides 9 (Fragment).
Os.51173.1.S1_at	0.0351226	579	Os11g0195800	Conserved hypothetical protein.
Os.54488.1.S1_at	0.0354793	580	Os09g0369500	Conserved hypothetical protein.
Os.329.1.S1_at	0.0359759	581	Os04g0650300	Hypothetical protein.
Os.22730.1.S1_at	0.0360069	582	Os03g0267200	Low molecular mass heat shock protein Oshsp17.7. / 17.7 kDa class I heat shock protein.
Os.11919.1.S1_at	0.036247	583	Os01g0934100	C2 calcium/lipid-binding region, CaLB domain containing protein.
OsAffx.27248.1.S1_x_at	0.0362979	584	Os05g0477900	Similar to Nonspecific lipid-transfer protein 1 (LTP 1) (Major allergen Pru d 3).
Os.49105.1.S1_at	0.0363487	585	Os02g0668000	MscS Mechanosensitive ion channel family protein.
Os.12692.1.S1_at	0.0364573	586	Os03g0726100	Similar to Tubulin alpha-1 chain (Alpha-1 tubulin).
Os.10861.1.S1_at	0.0365622	587	Os11g0183900	Similar to Aspartic proteinase Asp1 precursor (EC 3.4.23.-) (OsAsp1) (Nucellin- like protein).
Os.53095.1.S1_at	0.0365034	588	Os04g0561900	Peptidase S9A, prolyl oligopeptidase family protein.
Os.16303.3.S1_x_at	0.0364686	589	Os01g0625200	Kinesin, motor region domain containing protein.
OsAffx.26856.1.S1_at	0.0364915	590	Os05g0215300	UDP-glucuronosyl/UDP-glucosyltransferase family protein.
Os.54145.2.S1_at	0.0366599	591	Os04g0673700	Conserved hypothetical protein.
Os.8294.1.S1_at	0.0371655	592	Os02g0186500	Similar to Protein kinase-like protein.
Os.24496.1.S1_at	0.0372513	593	Os01g0236000	Conserved hypothetical protein.
Os.7347.1.S1_at	0.0373468	594	Os03g0837800	Endoplasmic reticulum ERp29-type, C-terminal domain containing protein.
Os.7705.1.S1_at	0.0373378	595	Os04g0635500	Similar to Wound induced protein (Fragment).
OsAffx.2883.1.S1_at	0.0374128	596	---	---
Os.27242.1.S1_at	0.037943	597	Os04g0616501	---
Os.16456.1.S1_at	0.038097	598	Os07g0438600	Proteinase inhibitor, propeptide domain containing protein.
Os.10894.1.S1_s_at	0.0384007	599	Os03g0780600	Tubulin beta-1 chain (Beta-1 tubulin).
Os.55015.1.S1_at	0.03889	600	---	---
Os.47982.1.A1_x_at	0.0389551	601	Os01g0177900	ABC-2 type transporter domain containing protein.
OsAffx.5056.1.S1_x_at	0.0389734	602	Os06g0589600	Protein kinase-like domain containing protein.
OsAffx.14928.1.S1_at	0.0389884	603	---	---
Os.12074.1.S1_at	0.0389702	604	Os07g0195100	Similar to Ras-related protein ARA-3.
Os.16036.1.S1_at	0.0389455	605	Os11g0198200	Conserved hypothetical protein.
Os.14092.1.S1_at	0.038934	606	Os02g0667100	Conserved hypothetical protein.
Os.7371.1.S1_s_at	0.0391466	607	Os03g0114800	Protein of unknown function DUF791 family protein.
Os.15463.1.S1_x_at	0.0393158	608	Os03g0334700	Similar to Potential phospholipid-transporting ATPase VB (EC 3.6.3.1).
Os.37773.1.S1_at	0.0392545	609	Os03g0267000	Low molecular mass heat shock protein Oshsp18.0 / 18.1 kDa class I heat shock protein.
Os.52787.1.S1_at	0.0398852	610	Os05g0584516	Hypothetical protein.
Os.17797.1.A1_at	0.0399444	611	Os02g0669500	Protein of unknown function DUF241, plant family protein.
Os.18081.1.S1_at	0.0399542	612	Os06g0712500	Similar to Glycosyltransferase QUASIMODO1 (EC 2.4.1.-).
Os.14979.1.S1_at	0.0399217	613	Os03g0808100	Cellulose synthase A2 (OsCESA2).
Os.51807.1.S1_at	0.039899	614	---	---
Os.55543.1.S1_at	0.040413	615	---	---
Os.2694.1.S1_at	0.0406461	616	Os04g0511200	EFA27 for EF hand, abscisic acid, 27kD.
Os.24868.2.S1_x_at	0.0414814	617	Os01g0715400	Glycoside hydrolase family 13 protein.
Os.20060.1.S1_at	0.0418544	618	Os03g0149800	Similar to RING-H2 finger protein ATL1D.
Os.38638.4.S1_s_at	0.0418223	619	Os06g0142400	Early nodulin.
Os.20211.1.S1_at	0.0421129	620	Os10g0510700	Similar to Calcium-dependent protein kinase-related kinase (Fragment).
Os.5878.1.S1_at	0.0420998	621	Os08g0305300	Protein prenyltransferase domain containing protein.
Os.42688.1.S1_x_at	0.0423023	622	Os01g0875500	Similar to Beta-galactosidase (EC 3.2.1.23).
Os.24799.1.S1_at	0.0428925	623	Os03g0852000	Conserved hypothetical protein.
Os.27178.1.S1_s_at	0.0430513	624	Os04g0637000	Similar to Basic leucine zipper protein (Liguleless2).
Os.21902.1.S1_at	0.0429856	625	Os09g0456100	Remorin, C-terminal region domain containing protein.
Os.953.1.S2_at	0.0430735	626	Os01g0730300	Trehalose-6-phosphate synthase 3.
Os.51654.1.S1_at	0.0431898	627	Os06g0679500	Similar to Avr9 elicitor response-like protein.
Os.52799.1.S1_at	0.0431943	628	Os08g0128000	Galactose oxidase, central domain containing protein.
Os.11802.1.S1_at	0.0431733	629	Os03g0726500	Conserved hypothetical protein.
Os.16810.1.S1_at	0.0434603	630	Os03g0211400	Calmodulin-binding, plant family protein.
Os.10473.1.S1_at	0.043664	631	Os12g0443500	Similar to UDP-glucose 6-dehydrogenase (EC 1.1.1.22) (UDP-Glc dehydrogenase) (UDP-GlcDH) (UDPGDH).
Os.49571.1.S1_at	0.0435949	632	Os03g0261800	Conserved hypothetical protein.
Os.22714.1.A1_at	0.0435956	633	Os07g0572300	Protein of unknown function DUF868, plant family protein.
Os.28087.1.S1_s_at	0.04353	634	Os10g0539900	Tonoplast monosaccharide transporter 1 (TMT1).
Os.10468.1.S1_at	0.0434835	635	Os03g0724600	Conserved hypothetical protein.
Os.9666.1.S1_at	0.0434874	636	Os09g0267600	Snf7 family protein.
Os.27657.1.A1_at	0.0435542	637	Os04g0588600	ABC transporter, transmembrane region, type 1 domain containing protein.
Os.49658.1.S1_at	0.0435141	638	Os05g0534400	Similar to Calcineurin B-like protein 4 (SALT OVERLY SENSITIVE 3 protein).
Os.45894.1.S1_x_at	0.0434742	639	Os01g0283600	Similar to Cinnamoyl-CoA reductase (EC 1.2.1.44).
Os.36472.1.S1_x_at	0.0436969	640	Os03g0825600	Conserved hypothetical protein.
Os.16408.1.S1_at	0.0438315	641	Os03g0295300	Conserved hypothetical protein.
Os.46548.2.S1_at	0.0442336	642	---	---
OsAffx.25891.1.S1_at	0.0441804	643	---	---
Os.7650.1.S1_at	0.044146	644	Os03g0251800	Similar to Possible OmpA family member precursor.
Os.9892.2.S1_at	0.0440899	645	Os01g0875500	Similar to Beta-galactosidase (EC 3.2.1.23).
Os.26384.1.S1_at	0.0442415	646	Os09g0465600	Similar to Glucose-6-phosphate isomerase-like protein (Fragment).
Os.17079.1.S1_at	0.0442473	647	Os04g0680800	Mlo-related protein family protein.
Os.53048.1.S1_at	0.044358	648	Os02g0143200	Armadillo-like helical domain containing protein.
Os.49166.1.S1_s_at	0.0446317	649	Os08g0397800	Conserved hypothetical protein.
Os.50940.1.S1_a_at	0.0447631	650	Os07g0148400	DNA integration.
Os.23635.1.S1_at	0.0446943	651	Os01g0847100	Conserved hypothetical protein.
Os.6670.1.S1_at	0.0446871	652	Os03g0704700	Oxysterol-binding protein family protein.
Os.24952.1.S1_at	0.0450689	653	Os04g0673300	A-type response regulator 6.
Os.12187.1.S1_at	0.0451651	654	Os11g0213600	Peptidase S10, serine carboxypeptidase family protein.
Os.23377.1.A1_s_at	0.0451878	655	---	---
Os.11627.1.S1_at	0.0453415	656	Os01g0673500	Similar to Katanin p60 ATPase-containing subunit A1 (EC 3.6.4.3) (Katanin p60 subunit A1) (p60 katanin). Splice isoform 2.
Os.10951.1.S1_at	0.0453242	657	Os01g0265200	3'-Phosphoadenosine 5'-Phosphosulfate Transporter1 (OsPAPST1).
Os.19388.1.S1_at	0.0453556	658	Os03g0854100	Similar to ARF GAP-like zinc finger-containing protein ZIGA2 (Fragment).
Os.7043.1.S1_at	0.0453687	659	Os12g0541700	Similar to Rapid alkalinization factor 2.
Os.21836.1.S1_at	0.0454818	660	Os01g0647700	Epoxide hydrolase family protein.
Os.11046.1.S1_at	0.0455159	661	Os06g0592500	Similar to Ethylene-responsive transcriptional coactivator.
Os.11781.1.S1_at	0.0457946	662	Os02g0766700	b-ZIP transcription factor 23 (OsbZIP23, OsAREB1).
Os.41248.1.S1_at	0.0457436	663	Os01g0327000	Conserved hypothetical protein.
Os.28068.1.S1_at	0.0461687	664	Os04g0530200	Conserved hypothetical protein.
Os.12821.1.S1_at	0.046382	665	Os03g0279200	Similar to Histone H2A.
Os.54466.1.S1_at	0.0463604	666	Os04g0681600	Protein of unknown function DUF580 family protein.
Os.51952.1.S1_x_at	0.0463718	667	Os09g0419500	Zinc finger, RING-type domain containing protein.
Os.13994.1.S1_at	0.0467096	668	Os01g0725900	Pollen Ole e 1 allergen and extensin domain containing protein.
Os.27988.1.A1_at	0.0466936	669	Os04g0509300	Protein of unknown function DUF283 domain containing protein.
Os.48959.1.S1_at	0.0468239	670	Os03g0332900	Protein kinase-like domain containing protein.
OsAffx.27480.1.S1_at	0.0468525	671	Os06g0164400	Basic helix-loop-helix dimerisation region bHLH domain containing protein.
Os.47982.2.S1_x_at	0.0469494	672	Os01g0177900	ABC-2 type transporter domain containing protein.
Os.51604.1.S1_at	0.0469718	673	---	---
Os.8225.1.S1_at	0.0470564	674	Os03g0266100	LIM, zinc-binding domain containing protein.
Os.7393.1.S1_at	0.0472148	675	Os07g0112700	Cupredoxin domain containing protein.
Os.10894.1.S1_at	0.0472899	676	Os03g0780600	Beta-tubulin 7 (OsTUB7, TUBB7, pTUB22).
Os.6363.1.S1_at	0.0475451	677	Os10g0524600	Proteinase inhibitor, propeptide domain containing protein.
Os.46462.2.S1_x_at	0.0480737	678	Os10g0112600	Nonaspanin (TM9SF) family protein.
Os.26698.4.S1_s_at	0.0482297	679	Os01g0303800	Universal stress protein (Usp) family protein.
Os.7470.1.S1_at	0.0485324	680	Os04g0550700	Conserved hypothetical protein.
Os.11396.1.S1_at	0.048514	681	Os01g0908700	Similar to Hnrpa2b1-prov protein.
Os.10010.1.S1_at	0.0486862	682	Os11g0587500	RabGAP/TBC domain containing protein.
Os.53645.1.S1_at	0.048858	683	Os09g0345700	Conserved hypothetical protein.
Os.5547.1.S1_s_at	0.0498246	684	Os01g0742500	Hexokinase-6.
Os.22341.1.S1_at	0.0498073	685	Os01g0357900	Similar to RALF.
Os.5388.1.S1_at	0.0497493	686	Os02g0643000	Similar to VAP27.
