# Supplementary material for: Additional Nitrogen Fertilization at Heading Time of Rice Down-Regulates Cellulose Synthesis in Seed Endosperm
Source: PLoS One. 2014 Jun 6;9(6):e98738. doi: 10.1371/journal.pone.0098738 (PMC4048278; doi:10.1371/journal.pone.0098738)
Supplement: Table S3 — The gene in which expression significantly up-regulated with the additional fertilizer (FDR 0.05>). (XLSX) [file pone.0098738.s005.xlsx]

## Sheet: Sheet1
Table S3 The gene in which expression significantly up-regulated with the additional fertilizer (FDR 0.05> )
					; Photosynthesis, light harvesting, ; Trehalose biosynthetic process, ; Carbon fixation, ; Cell wall organization, ; Cellular amino amino acid biosynthetic process, ; Related to storage substances,
Probe ID	FDR	rank	RAP-DB ID	Pathway	RAP-DB annotation
Os.16037.1.S1_at	0	1	---	---	---
OsAffx.4277.1.S1_s_at	0	2	Os05g0179900	---	UDP-glucuronosyl/UDP-glucosyltransferase family protein
Os.20396.1.A1_at	0	3	Os02g0456150	---	11-S plant seed storage protein family protein.
Os.34729.1.S1_at	0	4	Os07g0691600	---	Similar to Alcohol dehydrogenase (Fragment).
Os.20396.1.A1_s_at	0	5	Os02g0456150	---	11-S plant seed storage protein family protein.
Os.12277.1.S1_at	0	6	Os06g0131300	Os06g0131300	Arginine decarboxylase 1 (OsADC1, ARGDC, ADC)
Os.12986.1.S1_at	0	7	Os04g0526800	---	GRAM domain containing protein
OsAffx.2749.1.S1_at	0	8	Os02g0456150	---	11-S plant seed storage protein family protein
Os.51791.1.S1_at	0	9	Os03g0165900	---	Tetratricopeptide-like helical domain containing protein
OsAffx.17895.1.S1_s_at	0	10	---	---	---
Os.36350.1.A1_at	0	11	Os04g0173300	---	Hypothetical protein
Os.55155.1.S1_at	0	12	Os02g0249500	---	Hypothetical protein.
Os.39764.1.S1_at	0	13	Os11g0239800	---	---
OsAffx.26461.1.S1_at	0	14	Os04g0528000	---	Protein of unknown function DUF789 family protein
Os.39764.1.S1_x_at	0	15	Os11g0239800	---	---
Os.55368.1.S1_at	0	16	Os05g0145100	---	Conserved hypothetical protein
Os.16203.1.S1_at	0	17	Os01g0977300	---	Similar to MYB-related protein.
OsAffx.26050.37.S1_s_at	0	18	Os01g0791600 Os05g0427800 Os12g0207600	---	Similar to Ribulose bisphosphate carboxylase large chain precursor (EC 4.1.1.39) (Rubisco large subunit)
Os.15271.1.S1_s_at	0	19	---	---	---
Os.4742.1.S1_at	0.0001	20	Os07g0137900	---	Similar to Grb10 interacting GYF protein 2
Os.51479.1.S1_at	9.52381e-05	21	---	---	---
Os.10255.1.S1_s_at	9.09091e-05	22	---	---	---
Os.7016.1.S1_at	8.69565e-05	23	Os03g0304800	---	Lg106-like family protein
Os.49281.1.S1_s_at	8.33333e-05	24	Os06g0317200	---	Similar to Homeobox protein Hox-D11 (Hox-4.6) (Hox-5.5).
Os.14745.2.S1_at	8e-05	25	Os11g0644700	---	Conserved hypothetical protein
Os.26517.1.S1_at	7.69231e-05	26	Os02g0671100	---	Protein of unknown function DUF295 family protein
OsAffx.19111.1.S1_s_at	7.40741e-05	27	Os11g0521500	---	Similar to Acyl carrier protein, chloroplast precursor (ACP) (ACP05) (Clone 29C08).
Os.27290.1.A1_at	7.14286e-05	28	Os06g0172800	---	Raffinose synthase family protein
Os.8502.2.S1_a_at	6.89655e-05	29	Os05g0329300	---	---
OsAffx.31140.1.S1_at	6.66667e-05	30	Os11g0451700	---	Similar to Dehydrin DHN1 (M3) (RAB-17 protein)
OsAffx.5287.1.S1_s_at	6.45161e-05	31	Os07g0207400	---	Similar to RF12 protein (Fragment).
Os.51848.1.S1_x_at	6.25e-05	32	Os10g0450900	---	Similar to Glycine-rich cell wall structural protein 2 precursor
Os.26511.1.S1_at	0.000181818	33	Os04g0583200	---	Conserved hypothetical protein
Os.26516.1.S2_s_at	0.000176471	34	Os10g0431000	---	Similar to DNA-binding protein-like
Os.16042.1.S1_at	0.000171429	35	Os05g0551500	---	Protein of unknown function DUF1639 family protein.
Os.28301.1.S1_at	0.000166667	36	Os07g0147500	---	Similar to Photosystem II 10 kDa polypeptide, chloroplast precursor [AK062172/AK120691]
Os.9172.2.S1_at	0.000162162	37	Os02g0115700	---	Catalase isozyme A (EC 1.11.1.6) (CATA1, Cat A1*, OSCAT-A, Cat2, CatA1, CAT-A, OsCatA)
OsAffx.12121.1.S1_at	0.000210526	38	Os02g0296400	---	Cell differentiation proteins, Rcd1-like family protein
Os.5534.1.S1_at	0.000205128	39	Os07g0243150	---	Conserved hypothetical protein
Os.23143.1.S1_at	0.0002	40	Os09g0491740	---	Auxin Efflux Carrier family protein.
OsAffx.4971.1.S1_at	0.000195122	41	Os06g0498150	---	Hypothetical protein.
Os.19764.1.S1_at	0.000238095	42	Os01g0185200	---	Putative tRNA-glutamine synthetase
Os.16112.1.S1_s_at	0.000232558	43	Os06g0498150	---	Hypothetical protein.
Os.53090.1.S1_at	0.000227273	44	Os05g0369500	---	Exo70 exocyst complex subunit family protein.
OsAffx.26050.2.S2_x_at	0.000222222	45	Os01g0791033	---	Similar to Ribulose bisphosphate carboxylase large chain precursor (EC 4.1.1.39) (Rubisco large subunit).
Os.22946.1.S1_at	0.00026087	46	Os06g0715400	---	Calcium-dependent protein kinase CPK1 adapter protein 2-like.
Os.7622.1.S1_at	0.000340426	47	Os04g0527000	---	GRAM domain containing protein.
Os.11327.1.S1_at	0.000333333	48	Os03g0291500	Os03g0291500	Asparagine synthase domain containing protein.
Os.22197.1.S1_at	0.000367347	49	Os06g0306600	---	Esterase/lipase/thioesterase domain containing protein Putative esterase.
OsAffx.32328.1.S1_at	0.00036	50	Os04g0238700	---	Similar to Photosystem II reaction center H protein (Photosystem II 10kDa phosphoprotein) (PSII-H).
OsAffx.30673.1.S1_at	0.000352941	51	Os10g0489000	---	GRAM domain containing protein.
Os.4742.1.S2_at	0.000423077	52	Os07g0137900	---	Similar to Grb10 interacting GYF protein 2.
Os.52448.1.S1_x_at	0.000415094	53	Os03g0793100	---	Glycosyl transferase, family 43 protein.
OsAffx.32299.1.S1_at	0.000481481	54	---	---	---
Os.30528.1.S1_at	0.000472727	55	Os08g0412800	---	Protein of unknown function DUF1262 family protein.
Os.25447.2.S1_at	0.000464286	56	Os05g0588800	---	Similar to Yarrowia lipolytica chromosome D of strain CLIB99 of Yarrowia lipolytica.
Os.24100.1.A1_at	0.00045614	57	Os07g0272800	---	Hypothetical protein.
Os.9153.1.S1_at	0.000482759	58	Os02g0119200	---	Putative adenosine monophosphate binding protein.
Os.13737.1.S1_s_at	0.000474576	59	Os02g0296400	---	Cell differentiation proteins, Rcd1-like family protein.
Os.55252.1.S1_at	0.000466667	60	Os04g0581800	---	Heavy metal transport/detoxification protein domain containing protein.
Os.38205.1.S1_at	0.000557377	61	Os01g0786800	---	---
OsAffx.16671.1.S1_at	0.000580645	62	Os07g0604100	---	Conserved hypothetical protein.
Os.338.1.S1_x_at	0.000571429	63	Os03g0289100	protein phosphorylation	Autophagy associated gene 1B (OsATG1b).
Os.12366.1.S1_x_at	0.00059375	64	Os03g0146100	---	Tonoplast intrinsic protein 1;1 (OsTIP1;1, TIP1-1, rTIP1).
Os.50013.1.S1_at	0.000584615	65	Os10g0417800	---	Protein of unknown function DUF506, plant family protein Uncharacterized plant-specific domain TIGR01615 family protein, expressed.
Os.11997.1.S1_at	0.000606061	66	Os07g0684100	---	Thioredoxin-like 1-1, chloroplastic.
Os.7822.1.S1_at	0.000597015	67	---	---	---
Os.11573.2.A1_a_at	0.000764706	68	Os11g0707000	---	Similar to Ribulose-bisphosphate carboxylase activase (EC 6.3.4.-) (Fragments).
Os.9642.1.S1_at	0.000782609	69	Os03g0704200	---	Zinc finger, MYND-type domain containing protein.
Os.20863.1.S1_at	0.000771429	70	Os01g0848900	---	Conserved hypothetical protein.
Os.30993.1.S1_at	0.000760563	71	Os07g0226200	---	Conserved hypothetical protein.
Os.7513.1.S1_at	0.00075	72	Os11g0605500	---	Acyl-CoA dehydrogenase, middle and N-terminal domain containing protein.
Os.7660.1.S1_at	0.000794521	73	Os07g0530400	---	Conserved hypothetical protein, F-box domain containing protein-like.
OsAffx.19953.2.S1_at	0.000783784	74	Os12g0524700	---	Ribosomal protein L16.
OsAffx.24369.1.S2_at	0.000773333	75	---	---	---
Os.51784.1.S1_at	0.000815789	76	Os02g0467200	---	Conserved hypothetical protein.
OsAffx.10837.1.S1_at	0.000935065	77	---	---	---
Os.28218.1.S1_x_at	0.00102564	78	Os12g0291400	---	Rubisco small subunit 5 (RbcS5, OsRBCS5).
Os.54759.1.S1_at	0.00103797	79	Os05g0428600	---	Similar to HSP70 precursor Putative Luminal binding protein.
Os.12165.1.S1_at	0.001075	80	Os07g0509800	---	Similar to APS reductase (Fragment) Probable 5'-adenylylsulfate reductase 1, chloroplastic.
Os.49281.1.S1_at	0.00106173	81	Os06g0317200	---	Similar to Homeobox protein Hox-D11 (Hox-4.6) (Hox-5.5).
Os.7947.1.S1_x_at	0.00104878	82	Os05g0375400	---	(1,3;1,4)-beta-glucanase.
Os.20334.1.S1_at	0.00103614	83	Os05g0218100	---	Conserved hypothetical protein.
OsAffx.11947.1.S1_at	0.00111905	84	Os02g0184600	---	Cytochrome P450 family protein.
Os.8697.1.S1_at	0.00112941	85	Os01g0612600	---	Protein of unknown function DUF1644 family protein.
Os.52448.1.S1_at	0.00111628	86	Os03g0793100	---	Glycosyl transferase, family 43 protein.
Os.20230.1.S1_at	0.00114943	87	Os11g0592000	---	Pathogenesis-related protein 4c (OsPR4c).
Os.7947.1.S1_a_at	0.00113636	88	Os05g0375400	---	(1,3;1,4)-beta-glucanase.
Os.12735.1.S1_at	0.0011236	89	Os11g0671000	---	Similar to Dormancy-associated protein Auxin-repressed protein-like protein ARP1, putative, expressed.
Os.17915.1.S1_at	0.00113333	90	Os06g0283400	---	Phosphatidylinositol 3- and 4-kinase, catalytic domain containing protein.
Os.27671.1.S1_at	0.00114286	91	Os03g0283100	---	Similar to In2-1 protein Glutathione S-transferase GSTZ5.
Os.53275.1.S1_at	0.00115217	92	Os05g0176700	---	Conserved hypothetical protein.
Os.42764.1.S1_at	0.00113978	93	Os01g0915200	---	Similar to Cystatin. Cysteine proteinase inhibitor 4.
Os.96.1.S1_at	0.00114894	94	Os01g0264700	---	Cellular retinaldehyde binding/alpha-tocopherol transport family protein.
OsAffx.27759.1.S1_at	0.00113684	95	---	---	---
Os.28438.4.S1_s_at	0.00116667	96	Os01g0501800	---	Similar to Photosystem II oxygen-evolving complex protein 1 (Fragment).
Os.23677.1.S1_at	0.00115464	97	Os01g0775300	---	TRAF-like domain containing protein. Meprin and TRAF homology domain-containing protein-like.
Os.1082.1.S1_a_at	0.00116327	98	Os01g0304000 Os05g0355500	---	Similar to Ribosomal protein L29.
Os.11718.1.S1_at	0.00125253	99	Os12g0123500	---	Similar to Apyrase precursor (EC 3.6.1.5) (ATP-diphosphatase) (Adenosine diphosphatase) (ADPase) (ATP-diphosphohydrolase).
OsAffx.32257.1.S1_x_at	0.0013	100	---	---
Os.2245.1.S1_at	0.00132673	101	Os05g0506000	---	Similar to MS5-like protein (Fragment).
Os.7.3.S1_x_at	0.00133333	102	Os06g0134000	---	Similar to 40S ribosomal protein S20.
Os.6590.1.S1_at	0.00145631	103	Os03g0343900	---	Photosystem II protein PsbX family protein.
Os.11961.1.S1_at	0.00146154	104	Os05g0454500	---	Conserved hypothetical protein.
OsAffx.32299.1.S1_x_at	0.00152381	105	---	---	---
Os.23421.1.S1_at	0.00150943	106	Os12g0578200	aromatic amino acid family biosynthetic process // chorismate metabolic process	Similar to Chorismate mutase, chloroplast precursor (EC 5.4.99.5) (CM-1).
Os.165.1.S1_at	0.00151402	107	Os12g0555500	---	Probenazole-inducible protein PBZ1 / Pathogenesis-related gene 10A.
Os.9361.1.S1_s_at	0.00151852	108	Os01g0666900	---	Similar to 60S ribosomal protein L18a.
Os.12096.3.S1_x_at	0.00152294	109	Os11g0106700 Os12g0106000	---	FERRITIN 1 (OsFER1, OsFer1) / FERRITIN 2 (OsFER2).
Os.1851.1.S1_at	0.00154545	110	Os02g0510200	cellular amino acid biosynthetic process // branched chain family amino acid biosynthetic process // response to herbicide	Acetolactate synthase 1 (OsALS).
Os.7.1.S1_a_at	0.00154955	111	Os06g0134000	---	Similar to 40S ribosomal protein S20.
Os.14565.1.S1_at	0.00160714	112	Os07g0224000	---	Ribosomal protein L24E family protein.
Os.6423.1.S1_at	0.00166372	113	Os08g0503000	---	Conserved hypothetical protein.
Os.9200.1.S1_at	0.00173684	114	Os02g0478700	---	Ribosomal protein S27.
Os.46842.1.S1_at	0.00173913	115	Os10g0466800	---	Conserved hypothetical protein
Os.12096.4.S1_s_at	0.00172414	116	Os11g0106700 Os12g0106000	---	FERRITIN 1 (OsFER1, OsFer1) / FERRITIN 2 (OsFER2)
Os.17979.1.S1_at	0.0017265	117	Os02g0244100	---	GRAIN WEIGHT 2 (OsGW2)
Os.55282.1.S1_x_at	0.00172881	118	Os09g0478400	---	Conserved hypothetical protein.
Os.37834.1.S1_a_at	0.00176471	119	Os04g0679400	---	Similar to Ripening-associated protein (Fragment).
Os.15471.1.S1_at	0.00176667	120	Os07g0638100	---	TolB, C-terminal domain containing protein.
Os.14248.1.S1_at	0.00180165	121	Os03g0180100	---	Protein of unknown function DUF1677, plant family protein.
Os.53141.1.S1_s_at	0.00180328	122	Os09g0292900	---	Galactose oxidase, central domain containing protein / inhibitor for brown furrows1, F-box protein 310 (IBF1, OsFBX310).
Os.26109.1.S1_x_at	0.00185366	123	Os05g0329100 Os05g0329200 Os05g0329400 Os05g0330600	Prolamin/Similar to Prolamin	Prolamin PPROL 14E / cysteine-poor 13kDa prolamin, Cys-poor 13-kDa prolamin (CysP13, CpP13).
Os.22594.1.S1_at	0.00193548	124	Os01g0124601	---	---
Os.55509.1.S1_at	0.001968	125	Os08g0441100	protein phosphorylation // signal transduction	CBL-interacting protein kinase 6 (OsCIPK06, CIPK6).
Os.12005.1.S1_at	0.00196825	126	Os03g0798600	---	40S ribosomal protein S15, putative, expressed.
Os.8439.1.S1_at	0.00195276	127	Os03g0692700	---	Similar to Pherophorin-S precursor.
Os.52948.1.S1_at	0.00198438	128	Os01g0540800	---	Conserved hypothetical protein.
Os.55322.1.S1_at	0.00212403	129	Os11g0185100	---	Hypothetical protein.
Os.11573.5.A1_x_at	0.00210769	130	Os11g0707000	---	Similar to Ribulose-bisphosphate carboxylase activase (EC 6.3.4.-) (Fragments).
Os.7.1.S1_x_at	0.00225954	131	Os06g0134000	---	40S ribosomal protein S20.
Os.5869.1.S1_a_at	0.00224242	132	Os04g0457000	---	Similar to Chlorophyll a/b-binding protein CP24, photosystem II (Fragment) / light-harvesting protein CP24, PSII CP24.
Os.49563.3.S1_x_at	0.00230075	133	Os02g0639800	---	Zinc finger, RING-type domain containing protein.
OsAffx.28714.1.S1_x_at	0.00229851	134	Os07g0509800	---	Probable 5'-adenylylsulfate reductase 1, chloroplastic.
Os.12313.1.S1_at	0.00234074	135	Os12g0189400	---	Similar to Photosystem I reaction centre subunit N, chloroplast precursor (PSI- N).
Os.33341.2.S1_at	0.00238235	136	Os01g0645900	---	Conserved hypothetical protein, Sulfate transporter protein-like.
OsAffx.27759.1.S1_x_at	0.00252555	137	---	---	---
Os.6288.1.S1_at	0.00252174	138	Os08g0412700	---	Protein of unknown function DUF1262 family protein.
Os.7962.1.S1_a_at	0.00251799	139	Os08g0200300	---	Similar to Photosystem II 10 kDa polypeptide (Fragment).
Os.12096.3.S1_a_at	0.0026	140	Os12g0106000	---	FERRITIN 2 (OsFER2).
Os.26610.1.S1_x_at	0.00265248	141	Os07g0615500	---	Protein of unknown function DUF581 family protein.
Os.19524.1.S1_at	0.0026338	142	Os08g0205900	---	Similar to Viroid RNA-binding protein (Fragment).
Os.39533.1.A1_x_at	0.00265734	143	Os04g0398900	---	Conserved hypothetical protein.
Os.49301.1.A1_at	0.00268056	144	Os10g0408700	---	Similar to GAMYB-binding protein (Fragment).
Os.55197.1.S1_at	0.00270345	145	Os06g0341300	---	Seed maturation protein domain containing protein.
Os.338.1.S2_a_at	0.00276712	146	Os03g0289100 Os08g0484600	protein phosphorylation	SnRK1b protein kinase OSK35 / Autophagy associated gene 1B (OsATG1b).
OsAffx.19559.1.S1_at	0.00281633	147	Os12g0189700	---	Tetratricopeptide-like helical domain containing protein.
Os.18257.1.S1_at	0.00283784	148	Os07g0209100	---	Similar to Seed imbibition protein (Fragment).
Os.28382.1.S1_at	0.00288591	149	Os03g0383800	---	Nucleotide-binding, alpha-beta plait domain containing protein.
Os.5503.1.S1_at	0.00294667	150	Os03g0663800	---	Cupin region domain containing protein.
Os.11186.1.S1_at	0.00311258	151	Os03g0203200	---	Esterase/lipase/thioesterase domain containing protein.
Os.38814.1.S1_at	0.00311842	152	Os02g0111700	---	translation Ribosomal protein L37.
Os.9193.1.S1_s_at	0.00318954	153	Os11g0127900 Os12g0124200	---	40S ribosomal protein S16.
Os.26748.1.S1_at	0.00325974	154	---	---	---
Os.11357.1.S1_at	0.00325161	155	Os09g0520700	---	Similar to RNA helicase.
Os.28218.1.S1_at	0.00341026	156	Os12g0291400	---	Similar to Petunia ribulose 1,5-bisphosphate carboxylase small subunit mRNA (clone pSSU 51), partial cds. (Fragment) / Rubisco small subunit 5 (RbcS5, OsRBCS5).
OsAffx.16823.1.S1_at	0.00340127	157	Os08g0137250	---	Fertilization-Independent endosperm (Protein FERTILIZATION-INDEPENDENT SEED 3) (OsFIE1).
Os.26610.1.S1_at	0.00341772	158	Os07g0615500	---	Protein of unknown function DUF581 family protein.
Os.12203.1.S1_at	0.00340881	159	Os05g0346300	---	Similar to 40S ribosomal protein S7.
Os.11497.1.S1_at	0.00345	160	Os05g0557000	---	Similar to 60S ribosomal protein L37a.
Os.37700.1.S1_at	0.00342857	161	Os10g0550100	---	Conserved hypothetical protein.
Os.55282.1.S1_at	0.00349383	162	Os09g0478400	---	Conserved hypothetical protein.
Os.8937.1.S1_at	0.00348466	163	Os10g0494000	---	Protein of unknown function DUF789 family protein.
Os.56361.1.S1_at	0.0035	164	Os12g0283100	---	DNA polymerase, beta-like region domain containing protein.
Os.4714.2.S1_x_at	0.00349091	165	Os07g0109500	---	Ribosomal protein L13 family protein.
Os.46450.1.S1_at	0.00346988	166	Os10g0491000	---	Plant Basic Secretory Protein family protein.
Os.28216.2.S1_a_at	0.0034491	167	Os07g0562700	---	Similar to Type III chlorophyll a/b-binding protein (Fragment) / Type III chlorophyll a/b-binding protein, PSII Cab type III
Os.4725.1.S1_at	0.00347619	168	Os01g0100700	---	Similar to 40S ribosomal protein S5-1.
OsAffx.20082.1.S1_at	0.0035858	169	Os05g0103800	---	Conserved hypothetical protein.
Os.46422.1.S1_at	0.00356471	170	Os07g0435300	---	Photosystem I reaction centre subunit IV/PsaE family protein.
Os.12735.1.S1_s_at	0.00362573	171	Os11g0671000	---	Similar to Dormancy-associated protein.
Os.54804.1.S1_at	0.00380233	172	Os02g0130200	---	Virulence factor, pectin lyase fold family protein.
Os.28133.1.S1_x_at	0.00389595	173	Os12g0291100	---	Rubisco small subunit 3 (RbcS3, OsRBCS3).
Os.52655.1.S1_x_at	0.00397701	174	Os02g0223300	---	Conserved hypothetical protein.
Os.7612.1.S1_at	0.00397714	175	Os03g0823400	---	Similar to Bowman-Birk type trypsin inhibitor (WTI).
Os.13965.1.S1_at	0.00402273	176	Os01g0382400	---	Similar to Pathogenesis-related protein PRB1-2 precursor, Putative pathogenesis-related protein.
Os.53828.1.S1_at	0.0040113	177	Os08g0529000	---	Probable auxin efflux carrier component 4 (PIN4).
Os.9459.1.S1_at	0.00406742	178	Os04g0598200	---	Similar to 60S ribosomal protein L12.
Os.4684.1.S1_at	0.00404469	179	Os01g0686800	---	Guanine nucleotide-binding protein beta subunit-like protein (GPB-LR).
OsAffx.12705.1.S1_at	0.00403333	180	Os03g0109500	---	Similar to 40S ribosomal protein S17-4.
Os.18173.1.S1_at	0.0040442	181	Os06g0319700	---	Similar to 60S ribosomal protein L31.
OsAffx.17895.1.S1_at	0.00404396	182	---	---	---
OsAffx.10786.1.S1_at	0.00403279	183	---	---	---
Os.338.1.S2_x_at	0.00404348	184	Os08g0484600	protein phosphorylation	SnRK1b protein kinase OSK24 / Autophagy associated gene 1C (OsATG1c).
Os.51929.1.S1_at	0.00404324	185	Os10g0450900	---	Similar to Glycine-rich cell wall structural protein 2 precursor.
Os.39014.1.S1_at	0.00410753	186	Os05g0556900	---	Ribosomal protein L35Ae family protein.
Os.35815.1.S1_at	0.00416043	187	Os01g0111100	---	Peptidyl-prolyl cis-trans isomerase, cyclophilin type domain containing protein.
Os.57025.1.S1_at	0.00418085	188	Os03g0639400	---	Plant invertase/pectin methylesterase inhibitor domain containing protein.
Os.26748.1.S1_x_at	0.00415873	189	---	---
Os.338.2.S1_x_at	0.00426316	190	Os08g0484600	protein phosphorylation	SnRK1b protein kinase OSK24 / Autophagy associated gene 1C (OsATG1c).
OsAffx.31295.1.S1_at	0.00427225	191	Os11g0546500	---	Galactosyl transferase family protein.
Os.56880.1.S1_at	0.00425	192	Os01g0542700	---	DNA-binding domain containing protein / b-ZIP transcription factor 04 (OsbZIP04, OsbZIP4).
Os.31893.1.S1_at	0.00422798	193	Os01g0297700	---	Protein of unknown function DUF6, transmembrane domain containing protine.
Os.46135.1.S1_s_at	0.00420619	194	Os10g0355100 Os10g0527100	---	ATPase, F0 complex, subunit A family protein.
Os.10339.1.S1_at	0.00446154	195	Os03g0141200	---	Similar to Beta-amylase PCT-BMYI (EC 3.2.1.2).
Os.5869.3.S1_x_at	0.00446939	196	Os04g0457000	---	Similar to Chlorophyll a/b-binding protein CP24, photosystem II (Fragment).
Os.10136.1.S1_at	0.00452792	197	Os05g0560000	---	Photosystem I subunit (PsaH).
Os.52573.1.S1_at	0.00450505	198	Os09g0536400	---	Similar to Thaumatin-like protein 1 precursor.
OsAffx.6703.1.S1_s_at	0.00497487	199	---	---	---
Os.12460.2.S1_x_at	0.00507	200	Os03g0424500	---	Similar to 40S ribosomal protein S19-2.
Os.43203.1.S1_x_at	0.00505473	201	Os08g0514800	---	Conserved hypothetical protein.
Os.1501.1.S1_at	0.00510891	202	Os07g0182000	---	bZIP transcription factor 58, rice seed b-Zipper 1 / OsbZIP58.
Os.17370.2.S1_x_at	0.00508374	203	Os04g0226400	---	Regulator of chromosome condensation/beta-lactamase-inhibitor protein II domain containing protein.
Os.49582.1.S1_at	0.00505882	204	Os02g0684400	---	Conserved hypothetical protein.
Os.34731.1.S1_at	0.0051122	205	Os02g0583900	---	Conserved hypothetical protein.
Os.25453.1.A1_at	0.00509709	206	Os03g0764600	---	Homeodomain-like containing protein.
Os.26522.1.S1_at	0.00517874	207	Os04g0238700	---	Similar to Photosystem II reaction center H protein (Photosystem II 10kDa phosphoprotein) (PSII-H).
Os.28438.1.S1_x_at	0.00516346	208	Os01g0501800	---	Putative 33kDa oxygen evolving protein of photosystem II.
Os.37812.1.S1_s_at	0.00516746	209	Os11g0621300	---	Protein of unknown function DUF1399 family protein.
Os.37909.1.S1_at	0.00539048	210	Os05g0344200	---	Conserved hypothetical protein.
Os.13026.1.S1_at	0.00538389	211	Os06g0157700	---	Heading date 3A (HD3A)
Os.51599.2.S1_at	0.0054434	212	---	---	---
Os.31430.1.S1_at	0.00546479	213	Os07g0242000	---	Conserved hypothetical protein.
Os.1978.1.S1_at	0.00578505	214	Os01g0113200	protein phosphorylation	Similar to LRK14.
OsAffx.27508.100.S1_s_at	0.00580465	215	---	---	---
Os.46618.1.S1_at	0.00593519	216	Os10g0565200	---	Similar to Beta-amylase PCT-BMYI (EC 3.2.1.2).
Os.5498.1.S1_at	0.00590783	217	Os07g0608500	---	Similar to Ribosomal protein S3 (Fragment).
Os.27520.8.S1_x_at	0.00588073	218	Os12g0186600	---	Conserved hypothetical protein.
Os.22696.2.S1_x_at	0.00593607	219	Os11g0168200	---	60S ribosomal protein L3.
Os.57454.1.S1_x_at	0.00591818	220	Os03g0818400	---	Similar to 40S ribosomal protein S23 (S12).
Os.37717.1.A2_s_at	0.0058914	221	Os05g0247100	---	Similar to Chitinase (EC 3.2.1.14) III C00481-rice (EC 3.2.1.14).
Os.18462.1.S1_at	0.00614414	222	Os03g0423300	---	Similar to Stearoyl-acyl carrier protein desaturse (EC 1.14.99.6) (Fragment).
Os.14139.1.S1_at	0.00611659	223	Os04g0382300	---	Similar to SNF1-related protein kinase regulatory gamma subunit 1 (AKIN gamma1) (AKING1). / cystathionine b-synthase domain containing protein OsCBSCBS3.
Os.23560.1.S1_at	0.00613393	224	Os04g0543900	cellular amino acid metabolic process // metabolic process // oxidation reduction	glutamate dehydrogenase 2 (OsGDH2).
OsAffx.12759.1.S1_s_at	0.00612444	225	Os03g0166000	---	Alba, DNA/RNA-binding protein family protein.
Os.56339.1.S1_at	0.00613274	226	Os05g0556800	---	Protein of unknown function DUF250 domain containing protein.
Os.22638.1.S1_x_at	0.0061674	227	Os03g0295800	---	Gamma interferon inducible lysosomal thiol reductase GILT family protein.
Os.7926.1.S1_at	0.00614912	228	Os11g0482000	---	Similar to 40S ribosomal protein S5-1.
Os.55500.1.S1_at	0.00620087	229	Os08g0521600	---	Ethylene Response Factor 115 (OsERF#115, OsERF115, AP2/EREBP#110, AP2/EREBP110).
Os.34147.1.S1_at	0.0062087	230	Os01g0209500	---	RNA-binding region RNP-1 (RNA recognition motif) domain containing protein.
Os.20863.2.S1_x_at	0.00632035	231	Os01g0848900	---	Conserved hypothetical protein.
Os.46941.1.S1_s_at	0.0062931	232	Os06g0698748	---	Conserved hypothetical protein.
Os.12624.1.S1_s_at	0.00630043	233	Os07g0558400	---	Chlorophyll a/b-binding protein.
Os.4726.1.S1_at	0.00628205	234	Os07g0184300	---	Similar to 40S ribosomal protein S15 (Fragment).
Os.31975.1.S1_at	0.00628936	235	Os05g0195200	---	Zinc finger, CCCH-type domain containing protein.
Os.21319.1.S1_at	0.00629661	236	Os09g0243200	---	Zinc finger, RING-type domain containing protein.
Os.17804.2.S1_at	0.0063038	237	Os07g0172900	---	Similar to Integral membrane protein.
Os.40031.3.S1_x_at	0.00627731	238	---	---	---
OsAffx.1892.1.S1_x_at	0.00626778	239	---	---	---
OsAffx.32317.1.A1_at	0.00636667	240	---	---	---
Os.26509.1.S1_s_at	0.00641494	241	Os01g0792400	---	Similar to Photosystem I assembly protein ycf4.
Os.1224.1.S1_at	0.00640496	242	Os01g0238500	---	Branched-chain amino acid aminotransferase-like.
Os.18480.1.S1_at	0.00660082	243	Os11g0233400	---	Conserved hypothetical protein.
Os.9172.2.S1_x_at	0.00666393	244	Os02g0115700	---	Catalase isozyme A (EC 1.11.1.6) (CAT-A).
Os.1316.1.S1_a_at	0.00663673	245	Os01g0803200	---	Cysteine proteinase inhibitor-I (Oryzacystatin-I).
Os.9363.2.S1_x_at	0.00664228	246	Os04g0605900	---	Similar to 60S ribosomal protein L7-2.
Os.51828.2.S1_at	0.00668826	247	Os05g0122600	---	Prefoldin domain containing protein.
Os.6389.1.S1_at	0.00666935	248	Os01g0155800	---	Conserved hypothetical protein.
Os.4663.1.S1_at	0.00674699	249	Os01g0131600	---	Similar to AP2 domain containing protein RAP2.6 (Fragment).
Os.17804.2.S1_x_at	0.006728	250	Os07g0172900	---	Similar to Integral membrane protein.
Os.11218.1.S1_at	0.0067251	251	Os07g0638400	---	Similar to 1-Cys peroxiredoxin.
OsAffx.11871.1.S1_s_at	0.00672222	252	Os02g0122600	---	EF-Hand type domain containing protein.
Os.27994.1.A1_at	0.00669565	253	Os03g0310400	---	Enoyl-CoA hydratase/isomerase domain containing protein.
Os.29093.1.S1_at	0.00682677	254	Os07g0249800	---	Similar to IAA-amino acid hydrolase 1 (EC 3.5.1.-).
Os.12181.1.S1_s_at	0.00691765	255	Os11g0242800	---	light-harvesting protein ASCAB9-A, PSII CP26, PSII Lhcb5.
Os.9816.1.S1_a_at	0.00695313	256	Os11g0637700	---	RNA-binding region RNP-1 (RNA recognition motif) domain containing protein.
Os.11517.1.S1_at	0.00702724	257	Os08g0156800	---	Putative ribosomal protein L34.
Os.56873.1.S1_at	0.00700775	258	Os03g0377600	---	Zinc finger, RING-type domain containing protein.
Os.23566.1.A1_at	0.00701158	259	---	---	---
OsAffx.32333.1.A1_at	0.00715385	260	---	---	---
Os.28216.3.S1_x_at	0.00714943	261	Os07g0562700	---	Similar to Type III chlorophyll a/b-binding protein (Fragment).
Os.4748.1.S1_at	0.00716794	262	Os02g0489400	---	40S ribosomal protein S8.
Os.53796.1.S1_at	0.00730038	263	Os04g0413900	---	Protein of unknown function DUF584 family protein.
Os.1382.1.S1_at	0.00733333	264	Os05g0207300	---	Similar to 60S ribosomal protein L11-2 (L16). Splice isoform 2.
OsAffx.32229.1.S1_x_at	0.00732075	265	Os10g0526301	---	NAD(P)H-quinone oxidoreductase chain 3, chloroplast (EC 1.6.5.-) (NAD(P)H dehydrogenase, chain 3) (NADH-plastoquinone oxidoreductase chain 3).
Os.22631.2.S1_s_at	0.00752632	266	Os07g0523100	---	Similar to 60S ribosomal protein L44.
Os.7499.1.S1_at	0.00749813	267	Os07g0107300	---	Plant disease resistance response protein family protein.
OsAffx.32280.1.S1_at	0.00752239	268	---	---	---
Os.28300.2.S1_a_at	0.0075539	269	Os09g0482100 Os09g0482400 Os09g0482610	protein folding // response to stress	---
Os.51493.1.S1_at	0.00758519	270	---	---	---
Os.46208.1.S1_x_at	0.00778598	271	Os10g0527100	---	Chloroplast ATP synthase a chain precursor (EC 3.6.3.14) (ATPase subunit IV).
Os.7458.1.S1_a_at	0.00784559	272	Os08g0155400	---	Similar to Nitrate/chlorate transporter.
Os.5517.1.S1_at	0.00805861	273	Os06g0507001	---	---
Os.24307.1.S1_at	0.00822628	274	Os10g0536500	---	Conserved hypothetical protein.
Os.6786.1.S1_a_at	0.00820364	275	Os10g0555900	---	Beta-expansin 3 (OsEXPB3).
Os.27756.1.S1_at	0.00819565	276	Os06g0710300	---	Uncharacterized protein UPF0114 family protein.
Os.46050.1.A1_x_at	0.00827437	277	Os07g0629500	---	Conserved hypothetical protein.
Os.12220.1.S1_at	0.00848201	278	Os04g0413600	---	Similar to 40S ribosomal protein S14 (Clone MCH2).
Os.19158.1.S1_at	0.00855914	279	Os11g0256000	---	Acetolactate synthase, small subunit family protein.
Os.57472.1.S1_x_at	0.00853571	280	Os08g0135900	---	Similar to Tryptophan synthase beta chain 1 (EC 4.2.1.20) (Orange pericarp 1) (Fragment).
OsAffx.32258.1.S1_x_at	0.00866192	281	Os01g0792400	---	Similar to Photosystem I assembly protein ycf4.
Os.57446.1.S1_x_at	0.00869504	282	Os07g0546700	---	Similar to 60S ribosomal protein L38.
Os.13884.1.S1_at	0.00872085	283	Os04g0408700	---	Similar to DNA-binding protein S1FA1.
Os.27875.1.S1_at	0.0088169	284	Os10g0416800	---	Similar to Chitinase 2 (EC 3.2.1.14) (Tulip bulb chitinase-2) (TBC-2).
Os.55380.1.S1_at	0.00882807	285	Os06g0681200	---	Cupredoxin domain containing protein.
Os.11498.1.S1_at	0.00907692	286	Os01g0752300	---	Similar to 60S ribosomal protein L18a-1.
Os.26509.1.S1_x_at	0.00905923	287	Os01g0792400	---	Similar to Photosystem I assembly protein ycf4.
Os.6625.1.S1_x_at	0.009125	288	Os09g0451500	---	Protein disulfide isomerase-like 2;3
Os.11556.1.S1_at	0.00919723	289	Os07g0677300	---	Peroxidase GX9 (POXgX9).
Os.4622.1.S1_at	0.0092069	290	Os07g0208000	---	Similar to 40S ribosomal protein S15A.
Os.12697.1.S1_at	0.00942955	291	Os10g0548600	---	Beta-expansin precursor.
OsAffx.32232.1.A1_at	0.00940411	292	---	---	---
Os.38506.1.S1_s_at	0.00950171	293	Os07g0173700	---	Similar to 40S ribosomal protein S18.
Os.38485.1.S1_at	0.00965986	294	Os03g0386500	---	Trehalose-6-phosphate phosphatase 9.
Os.1503.1.S1_at	0.00966102	295	Os06g0662200	---	Rice seed B-zipper 5 (b-ZIP transcription factor 52) / OsbZIP52.
Os.11582.1.S1_s_at	0.00967568	296	Os03g0598800 Os05g0274700	---	Similar to 60S ribosomal protein L15.
OsAffx.6093.1.S1_at	0.0101145	297	Os08g0513600	---	Conserved hypothetical protein.
Os.26477.1.S1_x_at	0.0104497	298	Os03g0821633	---	RNA-directed DNA polymerase (Reverse transcriptase) domain containing protein.
Os.30203.2.S1_at	0.0107625	299	Os01g0604000	---	Conserved hypothetical protein.
OsAffx.14148.1.S1_at	0.0110467	300	Os04g0432200	---	Protein of unknown function DUF1605 domain containing protein.
Os.1327.1.S1_at	0.0110365	301	Os02g0651900	---	Conserved hypothetical protein.
Os.53764.1.S1_at	0.0110331	302	Os03g0317000	---	Similar to High-glucose-regulated protein 8-like.
Os.28438.2.S1_a_at	0.0109967	303	Os01g0501800	---	Photosystem II subunit (PsbO).
Os.22374.1.S1_a_at	0.0109605	304	Os06g0669700	---	Similar to Myb-related protein.
Os.12129.1.S1_a_at	0.0109377	305	Os02g0818000	---	cystathionine b-synthase domain containing protein OsCBSX3.
OsAffx.29659.2.S1_s_at	0.0110392	306	Os08g0559200	---	Similar to Ribosomal protein S25 (40S ribosomal 25S subunit).
Os.6823.1.S1_at	0.0110945	307	Os01g0840700	---	Similar to 60S ribosomal protein L36.
Os.57556.1.S1_x_at	0.0110649	308	Os03g0670700	---	GLYCINE-RICH RNA-BINDING PROTEIN 3 (OsGRP3).
Os.51009.1.S1_x_at	0.0110291	309	Os02g0777100	---	uDENN domain containing protein.
Os.57447.1.S1_x_at	0.0110581	310	Os09g0573100	---	Ubiquitin domain containing protein.
OsAffx.8708.1.S1_at	0.0112476	311	---	---	---
OsAffx.22955.2.S1_s_at	0.0114359	312	Os10g0355100 Os10g0527100	---	ATPase, F0 complex, subunit A family protein.
Os.27833.1.S1_at	0.011508	313	Os12g0514000	---	Similar to Sorbitol transporter.
Os.4417.1.S1_at	0.0115032	314	Os09g0294000	cellular amino acid metabolic process // metabolic process // cellular amino acid biosynthetic process // aspartate family amino acid biosynthetic process // oxidation reduction	Similar to Bifunctional aspartokinase/homoserine dehydrogenase 2, chloroplast precursor (AK-HD 2) (AK-HSDH 2) [Includes: Aspartokinase (EC 2.7.2.4); Homoserine dehydrogenase (EC 1.1.1.3)].
Os.54936.1.S1_at	0.0116127	315	Os03g0790500	---	Esterase/lipase/thioesterase domain containing protein.
Os.46900.1.S1_at	0.0118544	316	Os10g0451900	---	Conserved hypothetical protein.
Os.313.1.S1_a_at	0.0119558	317	Os02g0730000	---	Mitochondrial aldehyde dehydrogenase ALDH2a.
Os.47922.1.S1_x_at	0.0120126	318	Os12g0613500	---	Lissencephaly type-1-like homology motif domain containing protein.
Os.29998.1.S1_at	0.0119875	319	Os05g0391000	---	Conserved hypothetical protein.
Os.12357.1.S1_at	0.0120562	320	Os01g0723200	---	Similar to 40S ribosomal protein S19-like.
Os.57496.1.S1_x_at	0.0123489	321	Os06g0342200	---	Similar to Eukaryotic translation initiation factor 1A (EIF-1A) (EIF-4C).
Os.1606.1.S1_at	0.0123416	322	Os04g0659300	---	Protein of unknown function DUF26 domain containing protein.
Os.2971.1.S1_at	0.0125759	323	Os03g0369100	---	Plant lipid transfer/seed storage/trypsin-alpha amylase inhibitor domain containing protein.
OsAffx.22955.1.S1_x_at	0.0125864	324	Os04g0235600 Os10g0355100 Os10g0527100	---	ATP synthase B chain (EC 3.6.3.14) (ATPase subunit I).
Os.9074.1.S1_s_at	0.0125723	325	Os03g0121700	---	Similar to Nascent polypeptide-associated complex alpha subunit-like protein 3 (NAC-alpha-like protein 3) (Alpha-NAC-like protein 3).
Os.7941.2.S1_s_at	0.0126503	326	Os01g0600900	---	Chlorophyll a-b binding protein 2, chloroplast precursor (LHCII type I CAB-2) (LHCP).
Os.8203.1.S1_at	0.0127278	327	Os10g0148100	---	Protein of unknown function DUF1210 family protein.
Os.8353.1.S1_at	0.0127622	328	Os01g0916400	---	Similar to Selenium binding protein.
Os.12460.1.S1_x_at	0.0127781	329	Os03g0424500	---	Translation 40S ribosomal protein S19.
OsAffx.32170.1.S1_at	0.0128485	330	Os12g0630200	---	Thaumatin, pathogenesis-related family protein.
Os.12264.1.S1_a_at	0.0131601	331	Os03g0227800	---	Hypothetical protein.
Os.8015.1.S1_at	0.0135181	332	---	---	---
Os.4986.1.S1_at	0.0136396	333	Os02g0785800	---	Similar to Ribosomal protein L35A.
Os.26553.1.S1_s_at	0.0136647	334	Os02g0224100	Protein phosphatase 2C-like domain containing protein.	Probable protein phosphatase 2C 12.
OsAffx.32254.1.S1_x_at	0.0136716	335	Os12g0524700	---	Mitochondrial 60S ribosomal protein L16.
Os.55233.1.S1_at	0.0136667	336	---	---	---
Os.28133.1.S1_s_at	0.0139822	337	Os12g0291100	---	Rubisco small subunit 3.
Os.8655.1.S1_at	0.0139882	338	Os06g0513781 Os06g0513862 Os06g0513943 Os06g0514800 Os06g0515301	---	defense response. Thionin Osthi1.
Os.12350.1.S1_s_at	0.0140413	339	Os11g0634500	---	Ribosomal protein S14 family protein.
Os.25998.1.S1_at	0.0140294	340	Os05g0329100 Os05g0329200 Os05g0329400 Os05g0330600	Prolamin.	Prolamin PPROL 14E / cysteine-poor 13kDa prolamin, Cys-poor 13-kDa prolamin (CysP13, CpP13).
Os.54685.1.S1_at	0.0140411	341	Os11g0239900	---	Hypothetical protein.
Os.12391.1.S1_a_at	0.0142573	342	Os02g0790500	---	Trehalose-6-phosphate synthase 5.
Os.17889.2.S1_at	0.0143673	343	Os05g0541000	---	Conserved hypothetical protein.
Os.12713.1.S1_at	0.014436	344	Os06g0320500	---	Similar to Light-harvesting complex I (Fragment).
Os.8178.1.S1_at	0.0144812	345	Os11g0592200	---	Pathogenesis-related gene 4.
Os.12851.1.S1_at	0.0144682	346	Os01g0249200	---	Similar to Nectarin 1 precursor (EC 1.15.1.1) (Superoxide dismutase [Mn]).
OsAffx.2538.1.S1_at	0.0144323	347	Os02g0171500	---	Gamma thionin family protein.
OsAffx.32189.1.S1_x_at	0.014454	348	Os03g0821633	---	RNA-directed DNA polymerase (Reverse transcriptase) domain containing protein.
Os.20169.1.S1_at	0.0144183	349	Os06g0538400	---	Conserved hypothetical protein.
Os.17909.1.S1_a_at	0.0143886	350	Os12g0183100	---	Similar to Branched chain alpha-keto acid dehydrogenase E1-alpha subunit (Fragment).
OsAffx.28697.1.S1_at	0.0144558	351	Os07g0497500	---	Similar to MYB transcription factor.
Os.51086.1.S1_x_at	0.0148182	352	Os08g0119800	---	Similar to Photosystem II core complex proteins psbY, chloroplast precursor (L- arginine metabolising enzyme) (L-AME) [Contains: Photosystem II protein psbY-1 (psbY-A1); Photosystem II protein psbY-2 (psbY-A2)].
Os.7408.1.S1_at	0.0148555	353	Os05g0425700	---	Similar to F-box protein AtFBL5.
Os.5507.1.S1_at	0.0148192	354	Os12g0167900	---	60S ribosomal protein L3.
Os.52612.1.S1_s_at	0.0149634	355	Os12g0168800	---	Similar to AG-motif binding protein-2.
Os.10736.1.S1_at	0.0149888	356	Os06g0147100	---	Conserved hypothetical protein.
OsAffx.16825.1.S1_s_at	0.0151204	357	Os08g0138900	---	Conserved hypothetical protein.
Os.8507.1.S1_at	0.015095	358	Os09g0526700	---	Similar to UDP-glucose 4-epimerase (EC 5.1.3.2) (Galactowaldenase) (UDP-galactose 4-epimerase).
Os.8273.1.S1_s_at	0.0152089	359	Os07g0616600	---	Similar to 40S ribosomal protein SA (p40) (Laminin receptor homolog).
Os.46822.1.S1_at	0.01525	360	Os10g0550400	---	Conserved hypothetical protein.
Os.57343.1.S1_at	0.0152964	361	Os02g0733900	---	Conserved hypothetical protein.
Os.38447.1.S1_s_at	0.0153204	362	Os06g0166400	---	Similar to TINY-like protein (AP2 domain containing protein RAP2.10) (Fragment).
Os.12460.1.S1_at	0.0152893	363	Os03g0424500	---	Similar to 40S ribosomal protein S19-2.
Os.11049.1.S1_at	0.0154835	364	Os03g0807800	---	Similar to 40S ribosomal protein S2 (Fragment).
Os.6381.1.S1_at	0.0157699	365	Os08g0517700	---	Oxysterol-binding protein family protein.
OsAffx.1892.1.S1_at	0.0159891	366	---	---	---
Os.51018.1.S1_at	0.0159619	367	Os05g0494100	---	Histone-fold domain containing protein.
Os.5601.1.S1_at	0.0159239	368	Os09g0498500	---	---
Os.5378.1.S1_at	0.0159404	369	Os01g0773700	---	Photosystem II subunit (PsbW).
Os.46661.1.S1_s_at	0.0159514	370	Os10g0483900	---	Conserved hypothetical protein.
Os.22277.1.S1_at	0.0160485	371	Os07g0529000	---	isocitrate lyase.
Os.37554.1.S1_at	0.0162043	372	Os07g0668600	---	Conserved hypothetical protein.
Os.12388.1.S1_x_at	0.0161716	373	Os11g0167800	---	Similar to Anth (Pollen-specific desiccation-associated LLA23 protein.
Os.9437.1.S1_at	0.0161658	374	Os01g0159500	---	Hypothetical protein.
Os.33184.1.S1_at	0.0162667	375	Os01g0716500	---	SAM (and some other nucleotide) binding motif domain containing protein.
Os.40563.1.S1_x_at	0.0162819	376	Os01g0358400	---	Similar to 40S ribosomal protein S4.
Os.45407.1.S1_s_at	0.0165836	377	Os01g0140500	---	Similar to 60S ribosomal protein L26B.
Os.12785.1.S1_at	0.0168201	378	Os10g0564300	---	Similar to 60S ribosomal protein L27.
Os.51883.1.S1_at	0.0168127	379	Os03g0656800	---	Similar to 3-glucanase.
Os.10134.1.S1_at	0.0167789	380	Os11g0220800	---	Similar to 60S ribosomal protein L10 (QM protein homolog).
OsAffx.23005.1.S1_at	0.0172441	381	Os06g0133200	---	Conserved hypothetical protein.
Os.46677.1.S1_at	0.0173246	382	Os10g0430900	protein phosphorylation	Protein kinase domain containing protein.
Os.6345.1.S1_at	0.0172846	383	Os06g0561000	---	Similar to Myo-inositol oxygenase.
Os.5724.1.S1_at	0.0173125	384	Os06g0208800	cellular amino acid biosynthetic process // cell wall macromolecule catabolic process	lysM domain-containing GPI-anchored protein 1 precursor, putative, expressed.
OsAffx.32268.1.S1_x_at	0.0173143	385	Os04g0234750	---	Ribosomal protein S12, bacterial and chloroplast form family protein.
Os.16761.1.S1_at	0.0176425	386	Os07g0267300	---	Hypothetical protein.
Os.12192.1.S1_a_at	0.0177984	387	Os03g0836200	---	Similar to RNA-binding protein RZ-1.
Os.40001.1.A1_at	0.017866	388	---	---	---
Os.2209.1.S1_at	0.0178303	389	Os08g0189300	---	Similar to Oxalate oxidase (Fragment).
Os.54794.1.S1_at	0.0178513	390	Os11g0536000	---	Conserved hypothetical protein.
Os.52655.1.S1_at	0.0178159	391	Os02g0223300	---	Conserved hypothetical protein.
Os.37611.2.S1_x_at	0.0179235	392	Os01g0191100	---	Similar to Acidic ribosomal protein P2a-4 (Fragment).
OsAffx.5825.1.S1_at	0.0179338	393	---	---	---
Os.18318.1.S1_at	0.0179543	394	Os03g0199100	---	Protein of unknown function DUF677 family protein.
Os.49074.1.A1_at	0.0181063	395	---	---	---
Os.46876.1.S1_at	0.0180657	396	Os10g0562000	---	Conserved hypothetical protein.
Os.16797.1.S1_at	0.0181159	397	Os02g0179500	---	Hly-III related proteins family protein.
Os.10803.1.S1_at	0.0185126	398	Os03g0293500	---	Pyruvate decarboxylase isozyme 2
Os.26516.1.S1_a_at	0.0185263	399	Os10g0431000	---	Similar to DNA-binding protein-like.
OsAffx.32204.1.S1_x_at	0.01853	400	Os04g0234750 Os04g0237800	---	Ribosomal protein S12, bacterial and chloroplast form family protein.
Os.13907.1.S1_at	0.0187132	401	Os02g0248800	---	Similar to Glutelin type-B 2 precursor.
Os.16083.1.S1_at	0.0186915	402	Os10g0561000	---	Conserved hypothetical protein.
Os.7890.2.S1_x_at	0.0187692	403	Os08g0435900	---	Similar to LHC I type IV chlorophyll binding protein (Fragment).
Os.12296.1.S1_at	0.0188317	404	Os03g0592500	---	Similar to Photosystem II type II chlorophyll a/b binding protein (Fragment).
Os.8502.4.S1_at	0.0187951	405	Os05g0329300	---	Prolamin PPROL 14E.
Os.12596.1.S1_at	0.0187685	406	Os04g0473400	---	Similar to 60S ribosomal protein L6-B (L17) (YL16) (RP18).
Os.11078.1.S1_a_at	0.0187764	407	Os07g0544800	---	Similar to Oxygen-evolving enhancer protein 3-2, chloroplast precursor (OEE3) (16 kDa subunit of oxygen evolving system of photosystem II) (OEC 16 kDa subunit) (Ferredoxin-NADP reductase binding protein) (BP).
OsAffx.4276.1.S1_s_at	0.0187794	408	Os05g0176000	---	Fibrillarin family protein.
Os.17294.1.S1_a_at	0.0188655	409	Os03g0409100	---	---
Os.10912.1.S1_at	0.019039	410	---	---	---
Os.11168.1.S1_x_at	0.0190024	411	Os02g0797200	---	Similar to 60S ribosomal protein L39.
Os.9188.1.S1_x_at	0.0189903	412	Os08g0542100	---	Ribosomal protein L7, eukaryotic form family protein.
Os.57447.1.S1_at	0.0189879	413	Os09g0573100	---	Ubiquitin domain containing protein.
Os.11043.2.S1_at	0.0189807	414	Os09g0413500	---	---
Os.1465.1.S1_at	0.0192578	415	Os01g0190000	---	Taurine catabolism dioxygenase TauD/TfdA family protein.
OsAffx.5142.1.S1_x_at	0.019601	416	---	---	---
Os.53765.1.S1_at	0.0197074	417	Os03g0669000	---	Similar to RNA helicase (Fragment).
Os.4176.1.S1_at	0.019799	418	Os03g0826500	---	Anthranilate synthase alpha-subunit 1.
Os.4663.1.S2_at	0.0197518	419	Os01g0131600	---	Ethylene response factor 108.
Os.1433.2.S1_at	0.0198429	420	Os02g0616600	---	Conserved hypothetical protein.
Os.28214.2.S1_x_at	0.020152	421	Os06g0336200	---	Tonoplast intrinsic Protein 2;2.
Os.20608.1.S1_at	0.0201374	422	---	---	---
Os.53403.1.S1_at	0.0202033	423	Os08g0508700	---	Similar to EIL3.
Os.22789.1.A1_at	0.0202406	424	Os10g0397900	---	Hypothetical protein.
Os.52330.1.S1_at	0.0204988	425	Os09g0565700	L-phenylalanine biosynthetic process	Prephenate dehydratase domain containing protein.
Os.16042.1.S2_at	0.0204742	426	Os05g0551500	---	Protein of unknown function DUF1639 family protein.
Os.27254.1.S1_s_at	0.0206417	427	Os03g0162500	---	Protein of unknown function DUF506, plant family protein.
Os.11975.2.A1_at	0.0209486	428	Os01g0910900	---	Conserved hypothetical protein.
Os.47405.1.A1_s_at	0.021035	429	Os05g0368300	---	Similar to 40S ribosomal protein S4, X isoform (Single copy abundant mRNA protein) (SCR10).
Os.19995.1.S1_at	0.0213163	430	Os05g0417700	---	Conserved hypothetical protein.
OsAffx.23594.1.S1_at	0.0215592	431	Os01g0583100	protein dephosphorylation	Protein phosphatase 2C family protein.
Os.7140.1.S1_at	0.0216759	432	Os11g0267000	---	GUN4-like domain containing protein.
Os.53192.1.S1_s_at	0.0221201	433	Os02g0821800 Os05g0176000	---	Similar to Fibrillarin (Fragment).
Os.9405.1.S1_at	0.022341	434	Os04g0502300	---	Similar to 40S ribosomal protein S11.
Os.7974.1.S1_at	0.0224736	435	Os08g0560900	---	Similar to Photosystem I reaction center subunit II, chloroplast precursor (Photosystem I 20 kDa subunit) (PSI-D).
Os.28300.2.S2_a_at	0.0226789	436	Os09g0482400 Os09g0482610	protein folding // response to stress	Heat shock protein 81-3.
OsAffx.3970.1.S1_at	0.023492	437	---	---	---
Os.53141.1.S1_at	0.0236256	438	Os09g0292900	---	Galactose oxidase, central domain containing protein.
Os.28216.2.S1_s_at	0.0237312	439	Os07g0562700	---	Type III chlorophyll a/b-binding protein.
OsAffx.23162.2.S1_at	0.0237045	440	Os01g0180900	---	Prolyl 4-hydroxylase, alpha subunit domain containing protein.
Os.10333.1.S1_at	0.0237143	441	Os07g0119300	---	Twin-arginine translocation pathway signal domain containing protein.
Os.10818.1.S1_at	0.0237466	442	Os01g0102700	---	Translocon-associated beta family protein.
Os.6305.1.S1_at	0.0241986	443	Os08g0430700	---	Similar to UVB-resistance protein-like.
Os.15267.1.S1_at	0.0241847	444	Os04g0662100	---	Similar to Ribosomal protein-like.
OsAffx.32206.1.S1_x_at	0.0242831	445	Os04g0240100	---	RNA polymerase Rpb1, domain 5 containing protein.
Os.8273.1.S1_at	0.0244215	446	Os07g0616600	---	Similar to 40S ribosomal protein SA (p40) (Laminin receptor homolog).
Os.9363.2.A1_at	0.0248098	447	Os04g0605900	---	Similar to 60S ribosomal protein L7-2.
Os.5735.1.S1_at	0.0248482	448	Os10g0463200	---	GDSL-like Lipase/Acylhydrolase family protein, expressed.
Os.8544.1.S1_at	0.024833	449	Os08g0441500	---	Similar to Cinnamoyl-CoA reductase.
Os.27916.1.S1_at	0.025	450	Os06g0208700	---	Putative tyrosine phosphatase family protein.
Os.12393.2.S1_at	0.02498	451	Os08g0104600	---	Ferredoxin I, chloroplast precursor (Anti-disease protein 1).
Os.12854.1.S1_at	0.0254823	452	Os05g0373700	---	Similar to Nascent polypeptide-associated complex alpha subunit-like protein 3 (NAC-alpha-like protein 3) (Alpha-NAC-like protein 3).
Os.54370.1.S1_at	0.0254349	453	Os03g0693700	---	Similar to Oxalate oxidase 1 (EC 1.2.3.4) (Germin).
Os.49642.1.S1_x_at	0.0253877	454	Os06g0130800	---	Histone H5 family protein.
Os.56133.1.S1_at	0.0255077	455	Os03g0133600	---	Similar to Adenosine monophosphate binding protein 1 AMPBP1.
Os.8991.1.S1_at	0.0254912	456	Os05g0552300	---	Similar to Guanine nucleotide-binding protein beta subunit-like protein (GPB-LR) (RWD) Receptor for activated C kinase 1B (RACK1B).
Os.9577.1.S1_at	0.025488	457	Os01g0539900	---	Conserved hypothetical protein.
OsAffx.16839.1.S1_s_at	0.0254629	458	Os08g0151400	---	Similar to Small nuclear ribonucleoprotein homolog.
Os.53266.1.S1_at	0.0254248	459	Os03g0730000	---	Lecithin:cholesterol acyltransferase family protein.
Os.15252.2.S1_a_at	0.0255217	460	Os07g0187200	---	FAD linked oxidase, N-terminal domain containing protein. Probable D-2-hydroxyglutarate dehydrogenase, mitochondrial.
Os.13477.1.S1_at	0.0255618	461	Os02g0100100	---	Protein disulfide isomerase-like 1;4.
OsAffx.30647.1.S1_x_at	0.0256667	462	Os10g0467000	---	Conserved hypothetical protein.
Os.51718.1.S1_at	0.0256458	463	Os11g0454200	---	Responsive to ABA gene 16B.
Os.4982.1.S1_at	0.0256078	464	Os02g0103700	---	Similar to 60S ribosomal protein L9 (Gibberellin-regulated protein GA).
Os.5470.1.S1_at	0.0256516	465	Os02g0804150	---	---
Os.12627.1.S1_at	0.0257511	466	Os07g0141400	---	Similar to 23 kDa polypeptide of photosystem II.
Os.12290.1.S1_at	0.0257516	467	Os08g0130500	---	60S acidic ribosomal protein P0.
Os.28438.4.S1_x_at	0.0256966	468	Os01g0501800	---	Similar to Photosystem II oxygen-evolving complex protein 1 (Fragment).
OsAffx.27559.1.S1_x_at	0.0257655	469	Os01g0948200	---	GRAS transcription factor domain containing protein.
Os.52922.1.S1_at	0.0257745	470	Os05g0494800	---	Conserved hypothetical protein.
Os.11305.1.S1_at	0.0257792	471	Os12g0478100	---	GRAM domain containing protein.
Os.5311.1.S1_at	0.0259661	472	Os08g0506700	---	Flowering BHLH 1.
Os.8300.1.S1_at	0.0259535	473	Os02g0815001	---	Similar to 60S ribosomal protein L37 (G1.16).
Os.1310.1.S1_a_at	0.0259241	474	Os11g0113700 Os12g0113500	protein phosphorylation // signal transduction	CBL-interacting protein kinase 15 (OsCIPK15).
Os.51683.1.S1_at	0.0260253	475	Os06g0539400	---	Amino acid/polyamine transporter I family protein.
Os.47898.1.A1_at	0.0261471	476	Os05g0574900	---	Slender Rice like 2 (OsSLRL2).
Os.12061.1.S1_s_at	0.0263103	477	Os07g0229900	---	Ribosomal protein L7Ae/L30e/S12e/Gadd45 family protein.
Os.55256.1.S1_at	0.0263096	478	Os10g0467000	---	Conserved hypothetical protein.
Os.8767.1.S1_x_at	0.0263299	479	Os03g0796501	---	Similar to 60S ribosomal protein L4 (L1).
Os.14023.2.S1_at	0.0263125	480	Os06g0103400	---	Nucleic acid-binding, OB-fold domain containing protein.
OsAffx.25614.1.S1_at	0.0264948	481	Os03g0682200	---	Similar to Argonaute-like protein (Fragment).Protein argonaute 12 (AGO12) .
Os.20371.1.A1_at	0.0265892	482	---	---	---
Os.20333.1.S1_at	0.0265756	483	Os02g0799600	---	Conserved hypothetical protein.
Os.11481.1.S1_s_at	0.0265868	484	Os08g0516900	---	Conserved hypothetical protein.
Os.5606.1.S1_at	0.0266062	485	Os07g0564100	---	UDP-glucuronosyl/UDP-glucosyltransferase family protein.
Os.10732.1.S1_s_at	0.0268066	486	Os03g0306800	---	Similar to CP12 (Fragment).
Os.14899.1.S1_at	0.0278111	487	Os03g0688200	---	Conserved hypothetical protein.
Os.4804.1.S1_at	0.0277623	488	Os06g0166400	---	Ethylene response factor 7.
Os.46185.1.S1_x_at	0.0278691	489	Os02g0796900 Os02g0797200	---	60S ribosomal protein L39-1.
Os.4779.1.S1_at	0.0280816	490	Os07g0150200	---	40S ribosomal protein S12.
Os.11528.1.S1_at	0.0281996	491	Os02g0699600	---	60S ribosomal protein L12.
Os.426.1.S1_at	0.0282846	492	Os04g0430100	---	Similar to 40S ribosomal protein S10-1.
Os.49233.1.S1_at	0.0283854	493	---	---	---
Os.8043.1.S1_at	0.0284008	494	Os03g0719400	---	Esterase/lipase/thioesterase domain containing protein.
Os.7920.1.S1_at	0.0284525	495	Os06g0654900	---	Conserved hypothetical protein.
Os.2216.1.S1_at	0.0286976	496	Os01g0810300	---	Similar to Calmodulin-like protein.
Os.22000.1.S1_at	0.028998	497	Os06g0726200	---	Chitinase 1.
Os.37318.1.S1_at	0.029	498	---	---	---
Os.51482.1.S1_at	0.0291463	499	Os07g0168800	---	Zinc Finger Protein 177.
Os.11168.1.S1_at	0.029292	500	Os02g0797200	---	60S ribosomal protein L39-2.
OsAffx.32228.1.A1_x_at	0.0293573	501	---	---	---
Os.1660.1.S1_at	0.0293785	502	Os01g0112500	---	Conserved hypothetical protein.
Os.5518.1.S1_at	0.029328	503	Os12g0575000	---	Protein of unknown function DUF1118 family protein.
Os.24470.1.A1_at	0.0294643	504	Os08g0246000	---	Hypothetical protein.
Os.27102.1.S1_x_at	0.0294218	505	Os04g0115700	---	Conserved hypothetical protein.
OsAffx.23005.1.S1_x_at	0.0293834	506	Os06g0133200	---	Conserved hypothetical protein.
OsAffx.23032.1.S1_at	0.029357	507	Os01g0106500	---	Conserved hypothetical protein.
Os.21763.1.S1_at	0.0294094	508	Os03g0577000	---	Similar to Ribosomal protein S3 (Fragment).
OsAffx.2593.1.S1_s_at	0.0299764	509	Os02g0226200	---	HAD-superfamily subfamily IB hydrolase, hypothetical 1 protein Putative phosphatase, orphan 1.
Os.52902.1.S1_at	0.0300314	510	Os07g0589000	---	Lateral organ boundaries, LOB domain containing protein.
Os.11276.1.S1_at	0.0301566	511	Os03g0341100	---	Similar to 60S ribosomal protein L18.
Os.18498.1.S1_at	0.0301211	512	Os08g0480800	---	Similar to TaWIN2. 14-3-3-like protein GF14-A G-box factor 14-3-3 homolog A.
OsAffx.1957.1.S1_at	0.0302456	513	Os01g0174000	---	b-ZIP transcription factor 1.
Os.11335.3.S1_x_at	0.0302763	514	Os01g0720700	---	Similar to Serine acetyltransferase.
Os.54215.1.S1_x_at	0.0303806	515	Os07g0301200	---	Similar to RNA helicase (Fragment).
Os.8502.5.S1_x_at	0.0304264	516	Os05g0328333 Os05g0329100 Os05g0329200 Os05g0329400 Os05g0330600 Os07g0219300 Os07g0219400 Os07g0220050	---	Prolamin PPROL 14E / Cys-poor 13-kDa prolamin (CysP13, CpP13).
Os.10166.1.S1_at	0.0304449	517	Os04g0494100	---	Chitinase 5.
Os.11487.1.S1_s_at	0.0305521	518	Os01g0860300	---	Ribosomal protein L1 family protein.
Os.52635.1.S1_at	0.0305703	519	Os03g0591000	---	---
Os.56873.1.S1_x_at	0.0305654	520	Os03g0377600	---	Conserved hypothetical protein.
Os.24639.1.S1_at	0.0307294	521	Os03g0372700	---	Low temperature viability protein family protein.
OsAffx.29486.2.S1_x_at	0.0308314	522	---	---	---
Os.11787.1.S1_at	0.0307801	523	Os07g0100200	---	Similar to PDX1-like protein 4.
Os.26532.1.S1_a_at	0.0307557	524	Os01g0834500 Os01g0834601	---	Similar to 40S ribosomal protein S23 (S12).
Os.36162.1.S1_s_at	0.0312152	525	Os01g0825800	Amino acid/polyamine transporter II family protein	Amino acid/polyamine transporter II family protein.
Os.8316.1.S1_at	0.0316046	526	Os07g0622100	---	Similar to Ribosomal protein s6 RPS6-2.
Os.32496.1.S1_at	0.031556	527	Os04g0578700	---	MscS Mechanosensitive ion channel family protein.
Os.14261.1.S1_at	0.0316742	528	Os03g0187000	amine metabolic process // oxidation reduction	Conserved hypothetical protein.
Os.15246.1.S1_at	0.0316219	529	Os02g0260700	---	Similar to GAMYB-binding protein (Fragment).
Os.5830.1.S1_at	0.0317019	530	Os03g0326500	---	Similar to Thioredoxin-like 1.
Os.43236.1.S1_at	0.0316987	531	Os08g0420700	---	Conserved hypothetical protein.
Os.6125.1.S1_at	0.0316504	532	Os03g0405500	---	Similar to PDI-like protein.
Os.34729.2.S1_x_at	0.0319174	533	Os07g0691600	---	Similar to Alcohol dehydrogenase (Fragment).
Os.30832.1.S1_at	0.032236	534	Os07g0657100	---	Glyoxalase/extradiol ring-cleavage dioxygenase domain containing protein. Glyoxalase family-like protein.
Os.53043.1.S1_at	0.0326467	535	Os01g0112100	---	Conserved hypothetical protein.
Os.5851.1.S1_at	0.0329067	536	Os04g0669800	methionine biosynthetic process	Methylthioribose kinase 1.
Os.13510.1.S1_at	0.0329013	537	Os06g0210100	---	emp24/gp25L/p24 family protein.
Os.8646.1.S1_at	0.0328662	538	Os05g0103100	---	Translocon-associated beta family protein.
Os.7890.1.S1_a_at	0.0328757	539	Os08g0435900	---	Similar to LHC I type IV chlorophyll binding protein (Fragment).
Os.49460.1.S1_at	0.0329667	540	Os02g0463500	---	Peptidase S10, serine carboxypeptidase family protein.
OsAffx.23589.1.S1_s_at	0.0331719	541	Os01g0580800	---	Conserved hypothetical protein.
Os.26532.2.S1_x_at	0.0332214	542	Os01g0834601	---	---
OsAffx.14458.1.S1_x_at	0.0335543	543	Os04g0674000	---	Conserved hypothetical protein.
Os.49356.1.S1_at	0.0336728	544	Os08g0184300	---	Conserved hypothetical protein.
Os.11944.1.S1_at	0.0337174	545	Os09g0369000	---	Ethylene response factor 50.
Os.48078.1.S1_at	0.0337473	546	Os05g0256000	---	Similar to TGF-beta receptor-interacting protein 1.
OsAffx.32279.1.S1_at	0.0343291	547	---	---	---
Os.7075.1.S1_at	0.034365	548	Os03g0389700	cellular amino acid biosynthetic process // aromatic amino acid family biosynthetic process	Phospho-2-dehydro-3-deoxyheptonate aldolase 1, chloroplastic.
Os.6595.1.S1_a_at	0.0344882	549	Os03g0323200 Os07g0656500	---	Magnesium-chelatase subunit ChlH, chloroplastic.
Os.33777.1.S1_at	0.0347055	550	Os08g0559200	---	Similar to Ribosomal protein S25 (40S ribosomal 25S subunit).
Os.6674.1.S2_a_at	0.0349183	551	Os10g0105400	---	Conserved hypothetical protein.
Os.2348.1.S1_a_at	0.0349275	552	Os03g0752800	---	MADS box gene14 / Protein APETALA1-like B.
Os.4378.2.S2_a_at	0.0349729	553	Os05g0155500	protein import into nucleus // transport // intracellular protein transport // protein transport	Importin subunit alpha-1b.
Os.9698.1.S1_at	0.0349783	554	Os04g0118100	---	Similar to Chloroplast Toc64-2.
Os.11104.1.S1_at	0.0350126	555	Os02g0591700	---	Similar to Candida glabrata strain CBS138 chromosome L complete sequence.
Os.3927.3.S1_x_at	0.0350971	556	Os01g0253900	---	Lipase, class 3 family protein.
Os.338.3.S1_x_at	0.0350952	557	Os03g0289100	protein phosphorylation	Autophagy associated gene 1B.
Os.14842.1.S1_at	0.0351792	558	Os09g0446800	---	Similar to Formate--tetrahydrofolate ligase (EC 6.3.4.3) (10-formyletrahydrofolate synthetase) (FHS) (FTHFS).
Os.57160.1.S1_at	0.0352773	559	Os06g0686800	---	Conserved hypothetical protein.
Os.11159.1.S1_at	0.0354893	560	Os01g0721900	---	Similar to Nuclear RNA binding protein B (Fragment).
OsAffx.24733.1.S1_s_at	0.0354831	561	Os02g0670500	---	Rapid ALkalinization Factor family protein.
Os.53670.1.S1_at	0.0356121	562	Os05g0247800	---	Glycoside hydrolase, family 18 protein.
OsAffx.5142.1.S1_at	0.0362451	563	---	---	---
Os.4660.1.S1_s_at	0.0364078	564	Os03g0206400	---	Conserved hypothetical protein.
Os.12593.1.S1_s_at	0.0363823	565	Os08g0473600	---	Alpha-amylase isozyme 3E precursor (EC 3.2.1.1) (1,4-alpha-D-glucan glucanohydrolase).
Os.10959.1.S1_at	0.0366396	566	Os12g0292400	---	Similar to Petunia ribulose 1,5-bisphosphate carboxylase small subunit mRNA (clone pSSU 51), partial cds. (Fragment).
Os.18672.1.S1_s_at	0.0368889	567	Os02g0541300	---	Similar to Histidine decarboxylase (Serine decarboxylase).
Os.12012.1.S1_at	0.0369613	568	Os10g0392400	---	ZIM domain containing protein.
Os.12234.2.S1_s_at	0.0372478	569	Os06g0219500	---	Similar to Heat shock 22 kDa protein, mitochondrial precursor.
Os.27457.1.S1_at	0.0374491	570	Os04g0119200	---	Conserved hypothetical protein.
Os.39995.1.S1_x_at	0.0378424	571	Os03g0561415	---	Conserved hypothetical protein.
OsAffx.19242.1.S1_x_at	0.0378147	572	---	---	---
Os.49674.1.S1_at	0.0377627	573	Os02g0506500	---	ThiF family domain containing protein, putative, expressed.
Os.24305.1.A1_at	0.0377735	574	Os04g0458800	---	Hypothetical protein.
Os.8735.1.S1_at	0.0377391	575	Os05g0517200	---	Trehalose-6-phosphate synthase 6.
Os.23208.1.S1_at	0.0377222	576	Os04g0620700	---	RNA-binding region RNP-1 (RNA recognition motif) domain containing protein.
OsAffx.25190.1.S1_x_at	0.0377643	577	Os03g0345700	---	Conserved hypothetical protein.
Os.26770.2.S1_x_at	0.0377336	578	Os04g0235600	---	ATP synthesis coupled proton transport.
Os.13102.1.S1_at	0.0380415	579	Os01g0762000	---	Patatin family protein.
Os.18416.1.S1_at	0.0381103	580	Os07g0670600	---	PUA domain containing protein.
Os.37851.2.S1_s_at	0.0395594	581	Os01g0743300	---	Protease-associated PA domain containing protein.
Os.25899.2.S1_s_at	0.0395223	582	Os01g0709500	protein phosphorylation	Similar to Serine/threonine-protein kinase PBS1 (EC 2.7.1.37) (AvrPphB susceptible protein 1).
Os.10138.2.S1_a_at	0.0397256	583	Os03g0182600	---	Ribosomal protein S2 family protein.
Os.5313.1.S1_at	0.0397158	584	Os08g0192900	---	RNA-binding region RNP-1 (RNA recognition motif) domain containing protein.
OsAffx.25767.1.S1_s_at	0.0400684	585	Os03g0808500	---	Plant lipid transfer protein/Par allergen family protein.
Os.32459.1.S1_at	0.0403174	586	Os01g0123900	---	Similar to Bowman-Birk type proteinase inhibitor (EBI).
Os.31022.1.S1_at	0.040569	587	Os06g0110200	---	Late embryogenesis abundant (LEA) group 1 family protein.
Os.46856.1.S1_at	0.0406054	588	Os10g0138600	---	Cyclin-like F-box domain containing protein.
Os.53705.1.S1_at	0.0405671	589	Os06g0661500	---	Conserved hypothetical protein.
Os.9741.2.S1_x_at	0.0407356	590	Os11g0147150	---	Hypothetical protein.
Os.46610.1.S1_x_at	0.0408765	591	---	---	---
Os.9024.1.S1_at	0.0408581	592	Os02g0595400	---	Conserved hypothetical protein.
Os.11425.1.S1_at	0.0410793	593	Os07g0180900	---	Ribosomal protein L4/L1e family protein.
Os.52150.1.S1_x_at	0.0410842	594	Os04g0543900	cellular amino acid metabolic process // metabolic process // oxidation reduction	Similar to Glutamate dehydrogenase (EC 1.4.1.3) (GDH).
Os.4666.1.S1_at	0.0411697	595	Os10g0517500	cellular amino acid metabolic process	Cys/Met metabolism PLP-dependent enzyme family protein, expressed .
Os.29800.1.S1_x_at	0.0411242	596	Os01g0702900 Os02g0771500	---	Sucrose-phosphate synthase (EC 2.4.1.14).
Os.411.1.S1_a_at	0.0411759	597	Os01g0867300	---	b-ZIP transcription factor 12 (OsbZIP12).
Os.16068.3.S1_at	0.041602	598	Os02g0707900	---	Universal stress protein (Usp) family protein.
Os.9330.1.S1_x_at	0.04202	599	Os02g0626100	L-phenylalanine catabolic process // biosynthetic process // phenylpropanoid metabolic process	Phenylalanine ammonia-lyase.
OsAffx.12823.1.S1_s_at	0.0419733	600	Os03g0210600	---	Conserved hypothetical protein.
Os.51691.1.S1_s_at	0.04202	601	Os08g0177300	---	HSA domain containing protein.
Os.18512.1.S1_at	0.0421528	602	Os03g0166000	---	Alba, DNA/RNA-binding protein family protein.
Os.11043.1.S1_x_at	0.0423516	603	Os09g0413500	---	Similar to 60S ribosomal protein L34.
OsAffx.3606.1.S1_s_at	0.0423609	604	Os03g0751600	---	Heavy metal transport/detoxification protein domain containing protein.
OsAffx.23355.1.S1_s_at	0.0423107	605	Os01g0338100	---	Conserved hypothetical protein.
Os.46386.1.S1_s_at	0.0423564	606	Os06g0608700	---	Similar to Fructose-bisphosphate aldolase, cytoplasmic isozyme (EC 4.1.2.13).
Os.34818.1.S1_x_at	0.042346	607	Os02g0204500	---	ENT domain containing protein.
Os.54655.1.S1_at	0.0422829	608	Os05g0347400	---	Protein of unknown function DUF640 domain containing protein.
Os.5562.1.S1_at	0.0425386	609	Os04g0600200	---	Alternative oxidase 1A.
Os.53403.1.S1_s_at	0.0425475	610	Os08g0508700	---	Similar to EIL3.
Os.43170.1.S1_at	0.042707	611	Os08g0159800	---	Zinc finger, CCCH-type domain containing protein.
Os.53614.1.S1_at	0.0429542	612	Os02g0755900	---	Similar to Glucosyltransferase (Fragment).
OsAffx.29994.1.S1_s_at	0.043752	613	Os09g0402100	---	PF1 protein.
OsAffx.31339.1.S1_s_at	0.0438469	614	Os11g0579800	---	Gar1 protein RNA-binding region family protein.
Os.1386.1.S1_a_at	0.0439187	615	Os09g0568400	---	Similar to 60S ribosomal protein L40 (CEP52)
Os.39933.1.S1_at	0.0440195	616	Os06g0114650	---	Similar to IdnK protein (EC 2.7.1.12) (Fragment)
OsAffx.6477.1.S1_s_at	0.0443857	617	Os09g0514600	---	Adrenodoxin family protein.
OsAffx.19095.1.S1_at	0.0443172	618	Os11g0506800	---	IQ calmodulin-binding region domain containing protein.
OsAffx.2770.1.S1_s_at	0.0444136	619	Os02g0478600	---	Similar to 40S ribosomal protein S15A.
Os.4690.1.S1_at	0.0443935	620	Os12g0406200	---	Similar to 40S ribosomal protein S3a (CYC07 protein).
Os.24642.1.S1_at	0.0443221	621	Os04g0492600	---	Anticodon-binding domain containing protein.
Os.12597.1.S1_at	0.0443119	622	Os03g0115200	---	---
Os.9741.2.S1_at	0.0442504	623	Os11g0147150	---	Hypothetical protein.
Os.18374.1.A1_at	0.0443237	624	Os09g0376300	---	Conserved hypothetical protein.
Os.8945.1.S1_at	0.0448416	625	Os06g0594400	---	Cyclin-like F-box domain containing protein.
Os.17506.1.S1_at	0.0447923	626	Os10g0463800	---	Conserved hypothetical protein.
Os.37611.1.S1_at	0.0453014	627	Os01g0191100	---	Similar to Acidic ribosomal protein P2a-4 (Fragment).
Os.12094.1.S1_a_at	0.0453089	628	Os02g0543000	---	Abscisic acid-stress-ripening-inducible 1 protein.
Os.38797.1.S1_at	0.0452623	629	Os06g0550000	---	Similar to 60S ribosomal protein L11-2 (L16). Splice isoform 2.
Os.12393.2.S1_x_at	0.0453143	630	Os08g0104600	---	Ferredoxin I.
Os.51775.1.S1_x_at	0.04529	631	Os12g0147200	---	Conserved hypothetical protein.
Os.17985.1.S1_s_at	0.0461139	632	Os03g0776400	---	Conserved hypothetical protein.
Os.7988.1.S1_s_at	0.04606	633	Os11g0171300	---	Chloroplast Aldolase.
Os.1082.2.S1_at	0.0462461	634	Os01g0304000	---	Similar to Ribosomal protein L29.
OsAffx.12774.1.S1_s_at	0.0461858	635	Os03g0175200	---	Mitochondrial substrate carrier family protein.
Os.4867.1.S1_at	0.0461541	636	Os08g0518800	---	Similar to Class III chitinase homologue (OsChib3H-h) (Fragment).
OsAffx.1874.1.S1_at	0.046179	637	---	---	---
Os.9738.1.S1_at	0.0462853	638	Os01g0896800	---	Eukaryotic ribosomal protein L5 family protein.
Os.10290.1.S1_at	0.0462754	639	Os05g0491100	---	Similar to Calmodulin.
Os.51503.1.S1_at	0.04645	640	Os05g0581000	---	Conserved hypothetical protein.
Os.9021.4.S1_at	0.0463963	641	Os11g0188850	---	Hypothetical protein.
Os.18335.3.S1_x_at	0.0467882	642	Os11g0171300	---	Chloroplast aldolase.
Os.12250.1.S1_at	0.0468336	643	Os03g0851000	---	Similar to Transcription factor homolog BTF3-like protein.
OsAffx.6066.1.S1_s_at	0.0472671	644	Os08g0490600	---	Beta-Ig-H3/fasciclin domain containing protein.
Os.12362.1.S1_at	0.0477085	645	Os03g0576700	---	Similar to 60S ribosomal protein L13 (BBC1 protein homolog).
Os.3663.1.S1_at	0.0477895	646	Os01g0292200	protein phosphorylation // signal transduction	CBL-interacting protein kinase 1.
Os.10590.1.S1_s_at	0.0478764	647	Os08g0104400	---	Conserved hypothetical protein.
Os.15252.1.S1_a_at	0.0478117	648	Os07g0187200	---	FAD linked oxidase, N-terminal domain containing protein.
Os.26588.1.S1_x_at	0.0477781	649	Os04g0240100	---	RNA polymerase Rpb1, domain 5 containing proteinng protein.
Os.8879.1.S1_at	0.0479569	650	Os06g0645400	Aminoacyl-tRNA synthetase, class 1a, anticodon-binding domain containing protein	Aminoacyl-tRNA synthetase, class 1a, anticodon-binding domain containing protein.
Os.39973.1.S1_s_at	0.0478925	651	Os03g0820500	---	Actin-depolymerizing factor 3.
Os.11625.1.S1_at	0.0478865	652	Os08g0366200	---	Protein of unknown function DUF1313 family protein.
Os.5444.1.S1_at	0.047902	653	Os08g0500200	---	Conserved hypothetical protein.
OsAffx.7112.1.S1_at	0.0480856	654	Os11g0255200	---	Conserved hypothetical protein.
Os.7876.1.S1_at	0.0482107	655	Os02g0162500	---	Similar to 40S ribosomal protein S14.
Os.9579.1.S1_at	0.0483049	656	Os02g0102700	---	Similar to AGL157Cp.
Os.5001.1.S1_at	0.0483592	657	Os08g0556000	---	Similar to YTH domain protein 2 (High-glucose-regulated protein 8) (NY-REN-2 antigen) (CLL-associated antigen KW-14).
Os.20910.1.S1_at	0.0482888	658	Os02g0523800	---	Inositol polyphosphate kinase family protein.
AFFX-OS-5.8SrRNA_at	0.0482489	659	---	---	---
Os.20336.1.S1_at	0.0481879	660	Os05g0567400	---	Ribosomal RNA methyltransferase RrmJ/FtsJ domain containing protein.
Os.11615.1.S1_at	0.0484266	661	Os02g0523500	---	TUDOR protein with multiple SNc domains, putative, expressed.
Os.51343.1.S1_at	0.0483595	662	Os03g0204900	---	Similar to TATA-binding protein associated factor 2N (RNA-binding protein 56) (TAFII68) (TAF(II)68)
Os.52234.1.S1_at	0.0484223	663	Os02g0121500	---	Conserved hypothetical protein.
Os.37882.1.S1_at	0.0487259	664	Os09g0507800	---	60S ribosomal protein L7a.
Os.52552.1.S1_at	0.0489774	665	Os06g0329300	---	Conserved hypothetical protein.
Os.56337.1.S1_at	0.0492883	666	Os11g0297800	---	Similar to Beta-D-xylosidase.
Os.11915.1.S1_at	0.0494543	667	Os02g0753800	---	Similar to Annexin p35.
OsAffx.7183.1.S1_s_at	0.0494581	668	Os11g0428800	---	Plastocyanin-like domain containing protein.
Os.27821.1.S1_s_at	0.0496203	669	Os02g0539100	---	Similar to Digalactosyldiacylglycerol synthase 1.
Os.9197.1.S1_at	0.0497433	670	Os02g0534800	---	Similar to 40S ribosomal protein S14 (Clone MCH2).
Os.9700.1.S1_at	0.0499613	671	Os08g0377500	---	Protein of unknown function DUF599 family protein.
Os.11021.2.S1_x_at	0.0499405	672	Os05g0169100	---	Similar to 60S ribosomal protein L10 (QM protein homolog).
Os.22465.1.S1_at	0.0499287	673	Os04g0543950	---	Hypothetical protein.
Os.26930.1.S1_x_at	0.0498694	674	Os04g0150300	---	Conserved hypothetical protein.
